# Supplementary material for: piRNA-like small RNAs mark extended 3’UTRs present in germ and somatic cells
Source: BMC Genomics. 2015 Jun 16;16(1):462. doi: 10.1186/s12864-015-1662-6 (PMC4469462; doi:10.1186/s12864-015-1662-6)
Supplement: Additional file 2: Table S6. — List of adult testis piRNA clusters that overlap 3' UTRs. [file 12864_2015_1662_MOESM2_ESM.zip]

Archive with 1 entries (1 files):
- 1129064760154666_add2.bed
