# Supplementary material for: piRNA-like small RNAs mark extended 3’UTRs present in germ and somatic cells
Source: BMC Genomics. 2015 Jun 16;16(1):462. doi: 10.1186/s12864-015-1662-6 (PMC4469462; doi:10.1186/s12864-015-1662-6)
Supplement: Additional file 2: Table S6. — List of adult testis piRNA clusters that overlap 3' UTRs. [file 12864_2015_1662_MOESM2_ESM.zip › 1129064760154666_add2.bed]

chr1	51522315	51528091	chr1.104	0	-
chr1	53812054	53814326	chr1.116	0	-
chr1	55295841	55300981	chr1.123	0	+
chr1	57440455	57442208	chr1.133	0	+
chr1	57445132	57445162	chr1.135	0	-
chr1	58012170	58013112	chr1.136	0	-
chr1	58081697	58081740	chr1.138	0	+
chr1	58480932	58488046	chr1.143	0	-
chr1	58579847	58586472	chr1.149	0	-
chr1	58810998	58815679	chr1.154	0	+
chr1	59219871	59221027	chr1.155	0	-
chr1	60038911	60043743	chr1.157	0	+
chr1	60046885	60047990	chr1.158	0	-
chr1	60387853	60394311	chr1.163	0	+
chr1	60533739	60537857	chr1.165	0	+
chr1	63095248	63104563	chr1.167	0	-
chr1	64643955	64650522	chr1.181	0	+
chr1	64834503	64841637	chr1.184	0	-
chr1	66764490	66771742	chr1.186	0	+
chr1	67047152	67050074	chr1.189	0	-
chr1	69577994	69584321	chr1.195	0	-
chr1	71061954	71077093	chr1.199	0	-
chr1	10126269	10126800	chr1.21	0	+
chr1	73061723	73061886	chr1.210	0	-
chr1	74314366	74314833	chr1.212	0	+
chr1	74398479	74400256	chr1.213	0	+
chr1	74482224	74485894	chr1.214	0	-
chr1	74575507	74577839	chr1.219	0	+
chr1	74607257	74613405	chr1.222	0	-
chr1	74744362	74749214	chr1.229	0	+
chr1	13555325	13556431	chr1.23	0	-
chr1	75143796	75144481	chr1.233	0	+
chr1	75191303	75196096	chr1.236	0	-
chr1	75240436	75243521	chr1.240	0	+
chr1	78413987	78416606	chr1.243	0	+
chr1	78663425	78668054	chr1.246	0	+
chr1	79700027	79702037	chr1.249	0	-
chr1	82891630	82901434	chr1.253	0	+
chr1	83206743	83207122	chr1.259	0	+
chr1	88172277	88176043	chr1.269	0	+
chr1	88239000	88247222	chr1.270	0	-
chr1	88439727	88440075	chr1.273	0	-
chr1	89134436	89142717	chr1.276	0	+
chr1	16554509	16561332	chr1.28	0	-
chr1	89206369	89207315	chr1.283	0	+
chr1	89839080	89841118	chr1.285	0	+
chr1	90096424	90101521	chr1.287	0	-
chr1	90155538	90161769	chr1.292	0	-
chr1	90594993	90597667	chr1.295	0	-
chr1	93181922	93187025	chr1.298	0	+
chr1	16667480	16668251	chr1.30	0	+
chr1	93216804	93217617	chr1.301	0	+
chr1	93451429	93456356	chr1.312	0	+
chr1	93825355	93829730	chr1.316	0	-
chr1	20925790	20929752	chr1.32	0	+
chr1	20980754	20980930	chr1.33	0	+
chr1	95193025	95198056	chr1.335	0	-
chr1	95261767	95269835	chr1.345	0	+
chr1	95404287	95406839	chr1.348	0	+
chr1	95688709	95689383	chr1.360	0	-
chr1	95714874	95718657	chr1.365	0	+
chr1	95747920	95750939	chr1.368	0	+
chr1	107415086	107418530	chr1.379	0	-
chr1	107927861	107934298	chr1.381	0	+
chr1	108667475	108669026	chr1.383	0	-
chr1	120189088	120197253	chr1.388	0	-
chr1	120573994	120581484	chr1.393	0	+
chr1	121366971	121368246	chr1.394	0	-
chr1	121424327	121424785	chr1.395	0	+
chr1	121440722	121445728	chr1.396	0	-
chr1	28822736	28833118	chr1.40	0	-
chr1	121549425	121556351	chr1.403	0	-
chr1	121804648	121806560	chr1.406	0	-
chr1	123397964	123403033	chr1.418	0	+
chr1	127289504	127290564	chr1.425	0	-
chr1	129379278	129384863	chr1.435	0	+
chr1	129700120	129703060	chr1.437	0	+
chr1	129839225	129840352	chr1.440	0	+
chr1	130173704	130175334	chr1.444	0	+
chr1	132589086	132594271	chr1.448	0	-
chr1	132616072	132620906	chr1.450	0	+
chr1	132640532	132640914	chr1.457	0	+
chr1	132946806	132951625	chr1.458	0	-
chr1	133024251	133025267	chr1.459	0	-
chr1	31280437	31280470	chr1.46	0	+
chr1	133181732	133185954	chr1.461	0	-
chr1	133743472	133745352	chr1.464	0	+
chr1	133827809	133833603	chr1.466	0	+
chr1	133920240	133923197	chr1.469	0	+
chr1	134360061	134363128	chr1.472	0	+
chr1	134400352	134402806	chr1.473	0	+
chr1	134878404	134888223	chr1.476	0	-
chr1	135033441	135036290	chr1.481	0	+
chr1	135500538	135500607	chr1.482	0	-
chr1	135512760	135518147	chr1.484	0	-
chr1	135550548	135553176	chr1.497	0	-
chr1	135602337	135603295	chr1.499	0	-
chr1	136242748	136244542	chr1.500	0	-
chr1	136402875	136404955	chr1.501	0	+
chr1	136434679	136437590	chr1.502	0	-
chr1	136527970	136531274	chr1.521	0	+
chr1	136879899	136883476	chr1.524	0	-
chr1	137277026	137281948	chr1.532	0	-
chr1	138424188	138428971	chr1.537	0	+
chr1	138525147	138530427	chr1.538	0	+
chr1	141066920	141072847	chr1.539	0	+
chr1	34501317	34506163	chr1.55	0	+
chr1	153202296	153203325	chr1.553	0	+
chr1	153210627	153211365	chr1.555	0	+
chr1	153317161	153318377	chr1.557	0	-
chr1	153665876	153667730	chr1.559	0	+
chr1	155299581	155299671	chr1.564	0	+
chr1	155303130	155303204	chr1.565	0	-
chr1	156944698	156945421	chr1.569	0	-
chr1	34870160	34874170	chr1.57	0	-
chr1	157122275	157128168	chr1.570	0	-
chr1	157692177	157695703	chr1.579	0	-
chr1	157899373	157899629	chr1.580	0	+
chr1	157912942	157915739	chr1.581	0	+
chr1	158354854	158361208	chr1.588	0	-
chr1	158572853	158579537	chr1.591	0	+
chr1	158608749	158611546	chr1.593	0	-
chr1	158734315	158739319	chr1.596	0	-
chr1	159063186	159070869	chr1.599	0	-
chr1	9712467	9714210	chr1.6	0	-
chr1	162898025	162908736	chr1.604	0	+
chr1	162933741	162949997	chr1.606	0	-
chr1	34933886	34937884	chr1.61	0	+
chr1	163097848	163100599	chr1.618	0	+
chr1	163901502	163904589	chr1.620	0	+
chr1	163916944	163922170	chr1.623	0	-
chr1	164461881	164464429	chr1.627	0	-
chr1	165315148	165316319	chr1.629	0	-
chr1	166193637	166195744	chr1.636	0	+
chr1	36200007	36201083	chr1.64	0	-
chr1	167145160	167145879	chr1.642	0	-
chr1	167804117	167805751	chr1.649	0	-
chr1	36377062	36381415	chr1.65	0	+
chr1	168324040	168328654	chr1.655	0	-
chr1	169153289	169156460	chr1.657	0	-
chr1	172123664	172130000	chr1.665	0	-
chr1	172635048	172639995	chr1.669	0	-
chr1	36392632	36394444	chr1.67	0	-
chr1	173149379	173149503	chr1.675	0	-
chr1	173339469	173340194	chr1.681	0	+
chr1	173558874	173565079	chr1.682	0	-
chr1	174250672	174252766	chr1.687	0	-
chr1	174308073	174315169	chr1.688	0	+
chr1	174629290	174630390	chr1.694	0	+
chr1	177616294	177616324	chr1.697	0	-
chr1	177838987	177846755	chr1.698	0	+
chr1	178950563	178955116	chr1.701	0	-
chr1	179378849	179380240	chr1.703	0	+
chr1	179977586	179979712	chr1.706	0	+
chr1	36475685	36481186	chr1.71	0	-
chr1	180179573	180182562	chr1.710	0	+
chr1	180257921	180259471	chr1.711	0	-
chr1	180411586	180419968	chr1.715	0	+
chr1	181616803	181617272	chr1.724	0	+
chr1	181675553	181676450	chr1.725	0	-
chr1	182096756	182097210	chr1.727	0	-
chr1	182352138	182354328	chr1.728	0	+
chr1	182682491	182686042	chr1.729	0	+
chr1	183096351	183098955	chr1.732	0	+
chr1	184061583	184062289	chr1.735	0	+
chr1	184244895	184247043	chr1.738	0	-
chr1	36582066	36584776	chr1.74	0	+
chr1	189172449	189175530	chr1.752	0	+
chr1	190788888	190791603	chr1.754	0	+
chr1	36755000	36756725	chr1.76	0	-
chr1	192867589	192870101	chr1.760	0	-
chr1	192906314	192909576	chr1.761	0	+
chr1	193361640	193363066	chr1.762	0	-
chr1	193445328	193447419	chr1.776	0	+
chr1	193602400	193608077	chr1.779	0	+
chr1	37474148	37477453	chr1.78	0	-
chr1	193655213	193658102	chr1.786	0	+
chr1	193733764	193736961	chr1.789	0	+
chr1	193922570	193924700	chr1.790	0	-
chr1	194925234	194933744	chr1.793	0	-
chr1	195001322	195003010	chr1.794	0	+
chr1	38109707	38109739	chr1.81	0	-
chr1	42962347	42962459	chr1.88	0	+
chr1	43103312	43106454	chr1.89	0	-
chr1	43170132	43172718	chr1.91	0	+
chr1	46430271	46430336	chr1.95	0	+
chr1_random	249917	251517	chr1_random.1	0	-
chr10	5891438	5892332	chr10.1	0	-
chr10	40323784	40323820	chr10.103	0	+
chr10	41248617	41258654	chr10.109	0	+
chr10	41433462	41439496	chr10.111	0	-
chr10	43231879	43233687	chr10.117	0	+
chr10	43666326	43668907	chr10.125	0	+
chr10	45096186	45100898	chr10.127	0	-
chr10	7343592	7345155	chr10.13	0	+
chr10	7348328	7350776	chr10.14	0	-
chr10	52057166	52059548	chr10.142	0	-
chr10	52156720	52158109	chr10.146	0	+
chr10	52259596	52262506	chr10.147	0	-
chr10	53353330	53353451	chr10.154	0	-
chr10	55836253	55836514	chr10.157	0	+
chr10	58626432	58627686	chr10.177	0	-
chr10	7432813	7436456	chr10.18	0	+
chr10	59360237	59362732	chr10.185	0	+
chr10	59446373	59451413	chr10.186	0	-
chr10	59594301	59596726	chr10.193	0	+
chr10	60174861	60178475	chr10.194	0	-
chr10	60561571	60563561	chr10.199	0	-
chr10	7540978	7547362	chr10.20	0	+
chr10	60891067	60896572	chr10.200	0	-
chr10	61043047	61045497	chr10.203	0	+
chr10	62042826	62045119	chr10.230	0	-
chr10	62204641	62207537	chr10.243	0	-
chr10	62474795	62478315	chr10.250	0	-
chr10	64465737	64474341	chr10.277	0	+
chr10	11015619	11025772	chr10.29	0	+
chr10	67007280	67010607	chr10.304	0	-
chr10	67893840	67894021	chr10.315	0	-
chr10	69747062	69748103	chr10.326	0	+
chr10	13282701	13286931	chr10.33	0	+
chr10	70844555	70853549	chr10.332	0	+
chr10	74515265	74517429	chr10.337	0	+
chr10	17618864	17621785	chr10.34	0	-
chr10	74772603	74775016	chr10.340	0	+
chr10	74968584	74971645	chr10.341	0	-
chr10	74998039	74999960	chr10.343	0	+
chr10	75236119	75237552	chr10.344	0	-
chr10	75358059	75359513	chr10.357	0	+
chr10	18251916	18253606	chr10.36	0	+
chr10	18303734	18308725	chr10.37	0	-
chr10	75471727	75472328	chr10.377	0	+
chr10	75502613	75505620	chr10.378	0	+
chr10	75814089	75814202	chr10.379	0	-
chr10	18497420	18499908	chr10.38	0	-
chr10	75922749	75925985	chr10.380	0	-
chr10	77059797	77061428	chr10.385	0	+
chr10	77078974	77080122	chr10.388	0	+
chr10	77107315	77108526	chr10.389	0	+
chr10	77649378	77650524	chr10.391	0	-
chr10	77727466	77736408	chr10.395	0	-
chr10	77899780	77903498	chr10.401	0	-
chr10	78527224	78529129	chr10.404	0	-
chr10	79150783	79151764	chr10.406	0	+
chr10	79220757	79221856	chr10.407	0	-
chr10	18503244	18503295	chr10.41	0	-
chr10	79430866	79432807	chr10.415	0	+
chr10	79633724	79635688	chr10.423	0	+
chr10	79706362	79706611	chr10.426	0	+
chr10	79750515	79751138	chr10.430	0	+
chr10	79982114	79982539	chr10.438	0	-
chr10	80102933	80103419	chr10.445	0	+
chr10	80147634	80149911	chr10.447	0	-
chr10	80167872	80167973	chr10.449	0	+
chr10	80256242	80258843	chr10.452	0	+
chr10	80491534	80493697	chr10.456	0	-
chr10	80644965	80644994	chr10.458	0	+
chr10	19999820	20000911	chr10.49	0	+
chr10	80949677	80950258	chr10.490	0	-
chr10	80991663	80993568	chr10.494	0	-
chr10	82112588	82112629	chr10.503	0	+
chr10	82330592	82337627	chr10.507	0	+
chr10	82828788	82851217	chr10.513	0	+
chr10	20059863	20060851	chr10.53	0	+
chr10	84557879	84560842	chr10.559	0	-
chr10	84577425	84582177	chr10.562	0	+
chr10	21088190	21088668	chr10.59	0	+
chr10	5987195	5988059	chr10.6	0	-
chr10	85354728	85355881	chr10.604	0	-
chr10	85510848	85511490	chr10.605	0	+
chr10	22423954	22425627	chr10.64	0	-
chr10	86153699	86153870	chr10.656	0	-
chr10	86297042	86303655	chr10.665	0	+
chr10	87937407	87938170	chr10.686	0	-
chr10	92702344	92704530	chr10.699	0	+
chr10	93604585	93607767	chr10.702	0	+
chr10	94049829	94053379	chr10.705	0	+
chr10	94943459	94943588	chr10.709	0	-
chr10	95005664	95008100	chr10.711	0	+
chr10	98572851	98575039	chr10.713	0	+
chr10	99218591	99220464	chr10.715	0	-
chr10	105284221	105284875	chr10.721	0	+
chr10	106857268	106862032	chr10.725	0	+
chr10	108132974	108136191	chr10.726	0	-
chr10	110376380	110376745	chr10.727	0	+
chr10	110738515	110738900	chr10.732	0	+
chr10	112362659	112365512	chr10.735	0	-
chr10	114806010	114808594	chr10.739	0	-
chr10	29064527	29066309	chr10.74	0	+
chr10	115548799	115549544	chr10.740	0	-
chr10	115854782	115855106	chr10.741	0	-
chr10	116506941	116510911	chr10.747	0	-
chr10	117124408	117127212	chr10.749	0	-
chr10	30325695	30328184	chr10.75	0	-
chr10	118636325	118640062	chr10.755	0	-
chr10	119576382	119579650	chr10.764	0	-
chr10	119661897	119661928	chr10.767	0	+
chr10	120218387	120221133	chr10.771	0	-
chr10	120360588	120362452	chr10.772	0	-
chr10	121188936	121190078	chr10.774	0	+
chr10	34003512	34004550	chr10.78	0	+
chr10	34018535	34021047	chr10.79	0	+
chr10	126433609	126436962	chr10.790	0	+
chr10	126482495	126485054	chr10.792	0	+
chr10	126529757	126531314	chr10.794	0	+
chr10	126608867	126609467	chr10.797	0	+
chr10	127133421	127138046	chr10.810	0	+
chr10	127527172	127527295	chr10.811	0	+
chr10	127646466	127647913	chr10.813	0	-
chr10	127828385	127831834	chr10.814	0	+
chr10	127875478	127884105	chr10.816	0	+
chr10	40199628	40203942	chr10.97	0	+
chr11	121184017	121189698	chr11.1000	0	-
chr11	121704363	121718142	chr11.1009	0	+
chr11	20124863	20127039	chr11.101	0	+
chr11	20548717	20552802	chr11.102	0	+
chr11	20585165	20586082	chr11.103	0	-
chr11	22903138	22903214	chr11.111	0	+
chr11	23631361	23632777	chr11.116	0	+
chr11	29121639	29121829	chr11.131	0	-
chr11	29478208	29480467	chr11.135	0	+
chr11	31564001	31565851	chr11.137	0	-
chr11	31878237	31880459	chr11.142	0	+
chr11	32416740	32420232	chr11.146	0	+
chr11	32522605	32524559	chr11.147	0	+
chr11	32644542	32647902	chr11.152	0	+
chr11	35598937	35604321	chr11.160	0	+
chr11	40493135	40493405	chr11.164	0	-
chr11	40513030	40516210	chr11.165	0	-
chr11	43519684	43520648	chr11.167	0	+
chr11	43533758	43535706	chr11.168	0	+
chr11	3589089	3592971	chr11.17	0	+
chr11	45741921	45747099	chr11.176	0	-
chr11	49696894	49701869	chr11.185	0	+
chr11	50013666	50014264	chr11.187	0	-
chr11	50107645	50109784	chr11.189	0	-
chr11	50641233	50645974	chr11.195	0	-
chr11	51409098	51414892	chr11.207	0	-
chr11	3784860	3788186	chr11.21	0	-
chr11	51499083	51499151	chr11.210	0	-
chr11	51935656	51941215	chr11.213	0	+
chr11	52059504	52064625	chr11.218	0	+
chr11	52220562	52222134	chr11.220	0	+
chr11	53229045	53235054	chr11.225	0	+
chr11	53239648	53242585	chr11.226	0	-
chr11	3797594	3803110	chr11.23	0	+
chr11	53459984	53463964	chr11.230	0	-
chr11	53678885	53679313	chr11.231	0	-
chr11	54509604	54512224	chr11.235	0	+
chr11	54531014	54533110	chr11.236	0	-
chr11	54683827	54683991	chr11.238	0	+
chr11	3991573	3992196	chr11.24	0	-
chr11	54923019	54924120	chr11.240	0	+
chr11	55313233	55318027	chr11.241	0	+
chr11	57296345	57297534	chr11.242	0	-
chr11	57343916	57347496	chr11.243	0	+
chr11	57623679	57625543	chr11.245	0	+
chr11	57872254	57875944	chr11.247	0	+
chr11	58160051	58161601	chr11.248	0	+
chr11	58257637	58259736	chr11.249	0	-
chr11	58694836	58697227	chr11.250	0	+
chr11	58699283	58703287	chr11.251	0	-
chr11	58804389	58807505	chr11.258	0	+
chr11	58964695	58971719	chr11.259	0	-
chr11	58997456	58997678	chr11.263	0	-
chr11	59184991	59186180	chr11.266	0	-
chr11	59589179	59593405	chr11.277	0	+
chr11	59596224	59598724	chr11.279	0	-
chr11	59774248	59776671	chr11.286	0	+
chr11	60214313	60214878	chr11.289	0	-
chr11	4041235	4043586	chr11.29	0	-
chr11	60255567	60258703	chr11.291	0	+
chr11	60368031	60371865	chr11.294	0	+
chr11	60548962	60554045	chr11.295	0	-
chr11	60593914	60594762	chr11.297	0	+
chr11	60597691	60602398	chr11.298	0	+
chr11	60671458	60675659	chr11.306	0	+
chr11	60716625	60719345	chr11.307	0	-
chr11	4080126	4083209	chr11.31	0	+
chr11	61115149	61115716	chr11.311	0	-
chr11	61330194	61332843	chr11.313	0	-
chr11	61678824	61686520	chr11.318	0	-
chr11	62032853	62036453	chr11.319	0	+
chr11	4245820	4246536	chr11.32	0	-
chr11	62080727	62080979	chr11.320	0	-
chr11	62127761	62130191	chr11.321	0	+
chr11	62337884	62338687	chr11.326	0	-
chr11	62592682	62593137	chr11.334	0	-
chr11	62690914	62690943	chr11.335	0	+
chr11	66877747	66882187	chr11.337	0	+
chr11	68365771	68369687	chr11.340	0	+
chr11	68734986	68735462	chr11.343	0	-
chr11	68756789	68756983	chr11.344	0	-
chr11	68798706	68801276	chr11.346	0	-
chr11	69208848	69210991	chr11.349	0	-
chr11	4583280	4585644	chr11.35	0	+
chr11	69593001	69597317	chr11.360	0	+
chr11	69781771	69781946	chr11.366	0	-
chr11	69812941	69814127	chr11.370	0	+
chr11	70501989	70502051	chr11.386	0	-
chr11	70586267	70589437	chr11.389	0	+
chr11	70797747	70800538	chr11.391	0	-
chr11	70839241	70841634	chr11.393	0	+
chr11	71967646	71968802	chr11.394	0	-
chr11	5005988	5006268	chr11.40	0	+
chr11	72585648	72592269	chr11.416	0	-
chr11	5177627	5179729	chr11.42	0	-
chr11	72892776	72902600	chr11.428	0	+
chr11	5426484	5431303	chr11.43	0	-
chr11	72947697	72949440	chr11.432	0	-
chr11	72987471	72989898	chr11.434	0	-
chr11	74487691	74491123	chr11.436	0	-
chr11	74657132	74662765	chr11.443	0	+
chr11	74721885	74722152	chr11.455	0	+
chr11	74989526	74991424	chr11.461	0	-
chr11	75386000	75391056	chr11.471	0	+
chr11	75439754	75440676	chr11.474	0	+
chr11	75516983	75519888	chr11.482	0	+
chr11	75578154	75579031	chr11.485	0	+
chr11	76024164	76024200	chr11.486	0	-
chr11	76032167	76035480	chr11.488	0	-
chr11	76227599	76230235	chr11.494	0	+
chr11	76540142	76543550	chr11.496	0	-
chr11	76800162	76800855	chr11.503	0	+
chr11	77269012	77273681	chr11.510	0	+
chr11	77320084	77320823	chr11.511	0	+
chr11	77342896	77351347	chr11.512	0	-
chr11	77523230	77531440	chr11.519	0	+
chr11	77993820	77994436	chr11.523	0	+
chr11	78135673	78135824	chr11.529	0	+
chr11	78320636	78321219	chr11.531	0	-
chr11	78337851	78338816	chr11.532	0	-
chr11	78381265	78382421	chr11.539	0	-
chr11	78564328	78564396	chr11.540	0	-
chr11	78652621	78663034	chr11.543	0	+
chr11	79391907	79394223	chr11.550	0	+
chr11	79506321	79512197	chr11.553	0	+
chr11	79845709	79847145	chr11.557	0	+
chr11	80174042	80177342	chr11.558	0	-
chr11	82615013	82620657	chr11.567	0	+
chr11	82685338	82692466	chr11.570	0	-
chr11	83216120	83218415	chr11.577	0	+
chr11	83854416	83857918	chr11.580	0	+
chr11	84626799	84627936	chr11.581	0	-
chr11	84634468	84634619	chr11.582	0	-
chr11	84689651	84690347	chr11.585	0	-
chr11	84724678	84724957	chr11.586	0	-
chr11	85000917	85005175	chr11.588	0	-
chr11	3145251	3150202	chr11.6	0	-
chr11	5610872	5615703	chr11.60	0	-
chr11	86503615	86505607	chr11.600	0	+
chr11	86847493	86848650	chr11.601	0	-
chr11	86935491	86938055	chr11.603	0	+
chr11	87191611	87192915	chr11.607	0	-
chr11	87368997	87369098	chr11.610	0	+
chr11	87427807	87429733	chr11.612	0	+
chr11	87470856	87473621	chr11.613	0	+
chr11	87862749	87866305	chr11.616	0	+
chr11	88896561	88902070	chr11.622	0	-
chr11	89844619	89845704	chr11.630	0	-
chr11	90337878	90341903	chr11.631	0	-
chr11	93805381	93808151	chr11.633	0	+
chr11	93984156	93987024	chr11.638	0	+
chr11	94076250	94076738	chr11.640	0	+
chr11	94200996	94202350	chr11.642	0	+
chr11	94204812	94205000	chr11.643	0	-
chr11	94401575	94403818	chr11.645	0	-
chr11	94504893	94506522	chr11.646	0	+
chr11	94521168	94525160	chr11.647	0	+
chr11	95130906	95137103	chr11.651	0	-
chr11	95625407	95633641	chr11.661	0	+
chr11	95818813	95824800	chr11.662	0	-
chr11	95908077	95911503	chr11.664	0	-
chr11	96623012	96630380	chr11.670	0	-
chr11	96669495	96671786	chr11.675	0	+
chr11	96673325	96680473	chr11.676	0	-
chr11	5866035	5867546	chr11.68	0	+
chr11	96909642	96910473	chr11.681	0	+
chr11	97019222	97023958	chr11.684	0	-
chr11	97189879	97193422	chr11.687	0	+
chr11	97254701	97259801	chr11.692	0	+
chr11	97543290	97546712	chr11.695	0	+
chr11	97606018	97608690	chr11.697	0	-
chr11	97944199	97950722	chr11.702	0	-
chr11	98013559	98016546	chr11.704	0	-
chr11	98666731	98669115	chr11.715	0	+
chr11	98693688	98694955	chr11.716	0	+
chr11	98760988	98766859	chr11.717	0	+
chr11	98782516	98784654	chr11.718	0	+
chr11	5988029	6008097	chr11.72	0	-
chr11	100289637	100290863	chr11.724	0	-
chr11	100318518	100324203	chr11.725	0	-
chr11	100487608	100488690	chr11.728	0	+
chr11	100956715	100959320	chr11.742	0	-
chr11	101120327	101120716	chr11.748	0	+
chr11	101138723	101139567	chr11.749	0	-
chr11	101149022	101149923	chr11.751	0	+
chr11	101183162	101186376	chr11.755	0	+
chr11	101278747	101280451	chr11.756	0	-
chr11	101295686	101297506	chr11.760	0	+
chr11	102263869	102264746	chr11.771	0	-
chr11	102660118	102661101	chr11.776	0	-
chr11	102745581	102749249	chr11.779	0	+
chr11	6156956	6159178	chr11.78	0	-
chr11	102979410	102980332	chr11.781	0	+
chr11	103080430	103082282	chr11.784	0	-
chr11	103531212	103540505	chr11.795	0	-
chr11	103845200	103846633	chr11.802	0	+
chr11	104361681	104366929	chr11.805	0	-
chr11	105001077	105002416	chr11.808	0	+
chr11	105142553	105149563	chr11.824	0	+
chr11	105785113	105789574	chr11.828	0	+
chr11	105795063	105796620	chr11.830	0	-
chr11	105916155	105920591	chr11.834	0	+
chr11	105934811	105941497	chr11.835	0	+
chr11	106059375	106062278	chr11.846	0	-
chr11	6327401	6328389	chr11.85	0	-
chr11	106148337	106152305	chr11.851	0	+
chr11	106642167	106643077	chr11.854	0	-
chr11	106680046	106680095	chr11.856	0	+
chr11	106894987	106897096	chr11.857	0	-
chr11	107027865	107028812	chr11.858	0	-
chr11	109086817	109086857	chr11.870	0	-
chr11	109257800	109262547	chr11.871	0	+
chr11	110131486	110133462	chr11.873	0	-
chr11	113588299	113589850	chr11.876	0	-
chr11	115291628	115292591	chr11.879	0	+
chr11	115359125	115359416	chr11.880	0	-
chr11	115445226	115447025	chr11.882	0	-
chr11	115468938	115469726	chr11.885	0	-
chr11	115473817	115476746	chr11.886	0	-
chr11	115825703	115829291	chr11.896	0	+
chr11	6515616	6516525	chr11.90	0	-
chr11	115940007	115940877	chr11.904	0	-
chr11	116033282	116034797	chr11.908	0	-
chr11	116399517	116400378	chr11.924	0	-
chr11	116711352	116712277	chr11.926	0	-
chr11	117018307	117020541	chr11.929	0	+
chr11	8893553	8896860	chr11.93	0	-
chr11	117622243	117624714	chr11.932	0	+
chr11	117674779	117675588	chr11.934	0	+
chr11	117714095	117721633	chr11.936	0	+
chr11	118121166	118122826	chr11.943	0	-
chr11	118267640	118269066	chr11.944	0	-
chr11	11696988	11701023	chr11.95	0	-
chr11	119004595	119008486	chr11.950	0	-
chr11	119125928	119126510	chr11.951	0	+
chr11	119368739	119372557	chr11.956	0	+
chr11	119759119	119761835	chr11.957	0	+
chr11	119779991	119780753	chr11.958	0	+
chr11	119965363	119966336	chr11.963	0	-
chr11	120240060	120243659	chr11.969	0	-
chr11	120323792	120325601	chr11.970	0	+
chr11	120349912	120349948	chr11.975	0	+
chr11	120404211	120405028	chr11.976	0	-
chr11	120421632	120422511	chr11.981	0	-
chr11	120448637	120456169	chr11.982	0	-
chr11	120466883	120469256	chr11.985	0	+
chr11	120486880	120489757	chr11.986	0	-
chr11	120823226	120825172	chr11.987	0	-
chr11	120977574	120977828	chr11.992	0	-
chr11	121114213	121116358	chr11.998	0	+
chr11	121168408	121171586	chr11.999	0	+
chr12	35670505	35671287	chr12.101	0	+
chr12	35829112	35832060	chr12.104	0	+
chr12	40756469	40762759	chr12.106	0	-
chr12	3907766	3914171	chr12.11	0	+
chr12	45305927	45307736	chr12.113	0	-
chr12	52473956	52477244	chr12.119	0	+
chr12	53095544	53100431	chr12.126	0	-
chr12	55959607	55962130	chr12.131	0	-
chr12	55993889	55994610	chr12.132	0	-
chr12	57810884	57813405	chr12.139	0	+
chr12	70287904	70290894	chr12.147	0	-
chr12	70474485	70475861	chr12.150	0	+
chr12	71066039	71067088	chr12.153	0	-
chr12	73090949	73093290	chr12.158	0	+
chr12	73312798	73313528	chr12.159	0	-
chr12	3962885	3966460	chr12.16	0	-
chr12	73894810	73899766	chr12.164	0	+
chr12	74453538	74462964	chr12.169	0	+
chr12	76551799	76554710	chr12.173	0	-
chr12	76816077	76817099	chr12.176	0	-
chr12	77444448	77450124	chr12.178	0	-
chr12	78021259	78021905	chr12.184	0	+
chr12	79985892	79989216	chr12.188	0	+
chr12	80180626	80182449	chr12.189	0	+
chr12	80257288	80257488	chr12.190	0	-
chr12	80275392	80277148	chr12.192	0	-
chr12	81436874	81439276	chr12.199	0	-
chr12	4106917	4110484	chr12.21	0	+
chr12	81780666	81784133	chr12.212	0	+
chr12	81978091	81981475	chr12.217	0	+
chr12	4209789	4214406	chr12.22	0	-
chr12	82602011	82603035	chr12.221	0	-
chr12	82674590	82674841	chr12.223	0	-
chr12	82764555	82768218	chr12.225	0	+
chr12	82816058	82823054	chr12.228	0	-
chr12	83097123	83101710	chr12.232	0	+
chr12	85075016	85082087	chr12.239	0	+
chr12	4720689	4722330	chr12.24	0	-
chr12	85479318	85484362	chr12.244	0	+
chr12	85654939	85658079	chr12.253	0	+
chr12	85686315	85687763	chr12.255	0	-
chr12	85715729	85718240	chr12.257	0	-
chr12	4784992	4785227	chr12.26	0	+
chr12	85774249	85782660	chr12.268	0	+
chr12	85870743	85872368	chr12.269	0	+
chr12	86411325	86419184	chr12.273	0	+
chr12	86575576	86576586	chr12.277	0	-
chr12	86637616	86640463	chr12.285	0	+
chr12	86681622	86684404	chr12.286	0	-
chr12	87629911	87635476	chr12.290	0	+
chr12	88033076	88035977	chr12.291	0	+
chr12	88303597	88306194	chr12.294	0	+
chr12	88504857	88505564	chr12.297	0	+
chr12	88507331	88513378	chr12.298	0	-
chr12	88768073	88769784	chr12.306	0	-
chr12	92871474	92878149	chr12.321	0	-
chr12	99439842	99442150	chr12.326	0	-
chr12	100428555	100433397	chr12.340	0	-
chr12	100955841	100957228	chr12.341	0	-
chr12	101444611	101448552	chr12.345	0	+
chr12	102115180	102116393	chr12.348	0	-
chr12	102146408	102151045	chr12.355	0	-
chr12	103241490	103242961	chr12.371	0	+
chr12	103972559	103981586	chr12.373	0	-
chr12	104013981	104015879	chr12.378	0	+
chr12	104019016	104023341	chr12.379	0	-
chr12	104138524	104141034	chr12.382	0	+
chr12	106830871	106832895	chr12.392	0	+
chr12	106939036	106940491	chr12.393	0	+
chr12	109440895	109444554	chr12.406	0	+
chr12	110054029	110058188	chr12.411	0	+
chr12	110098295	110099445	chr12.415	0	-
chr12	111818782	111820818	chr12.419	0	+
chr12	112032647	112042318	chr12.432	0	+
chr12	112111402	112111839	chr12.446	0	-
chr12	112207399	112210560	chr12.448	0	+
chr12	8290748	8293378	chr12.45	0	+
chr12	112350103	112354033	chr12.451	0	+
chr12	112500268	112505117	chr12.453	0	+
chr12	112782804	112785304	chr12.454	0	+
chr12	112945834	112948275	chr12.458	0	-
chr12	113199643	113199716	chr12.459	0	-
chr12	113918940	113920934	chr12.461	0	+
chr12	114057832	114059631	chr12.463	0	-
chr12	114193536	114198551	chr12.466	0	-
chr12	114309939	114312712	chr12.470	0	+
chr12	114383346	114383717	chr12.475	0	+
chr12	114401564	114404590	chr12.477	0	+
chr12	8944978	8945476	chr12.48	0	+
chr12	3502354	3511456	chr12.5	0	+
chr12	13226169	13226328	chr12.52	0	-
chr12	14151359	14156679	chr12.62	0	-
chr12	25243202	25243317	chr12.79	0	+
chr12	31273601	31275978	chr12.87	0	+
chr12	32170938	32172147	chr12.89	0	-
chr12	3781178	3783632	chr12.9	0	+
chr12	32278984	32281235	chr12.90	0	-
chr12	33064946	33067069	chr12.91	0	+
chr13	8802427	8805030	chr13.1	0	-
chr13	12699187	12701610	chr13.10	0	+
chr13	38289940	38290034	chr13.107	0	+
chr13	41277977	41280690	chr13.111	0	-
chr13	41368109	41370412	chr13.112	0	+
chr13	41729950	41736970	chr13.113	0	+
chr13	45017464	45017584	chr13.125	0	-
chr13	48358422	48361229	chr13.129	0	+
chr13	48578559	48584377	chr13.131	0	-
chr13	48673257	48674925	chr13.133	0	-
chr13	49557147	49558933	chr13.137	0	+
chr13	14143921	14145961	chr13.14	0	-
chr13	49773823	49773930	chr13.141	0	+
chr13	18073591	18079643	chr13.17	0	-
chr13	21461441	21468706	chr13.22	0	+
chr13	51244563	51248476	chr13.229	0	+
chr13	51778725	51779691	chr13.235	0	+
chr13	54558643	54561444	chr13.265	0	-
chr13	54652696	54653948	chr13.267	0	-
chr13	54686004	54686621	chr13.268	0	-
chr13	54692336	54692364	chr13.269	0	+
chr13	21555677	21559125	chr13.27	0	-
chr13	54762468	54765889	chr13.273	0	+
chr13	55233724	55236358	chr13.278	0	+
chr13	55415257	55420583	chr13.281	0	+
chr13	55445417	55448197	chr13.285	0	-
chr13	55638019	55640964	chr13.290	0	-
chr13	55698327	55699003	chr13.292	0	+
chr13	55801062	55806332	chr13.296	0	+
chr13	56838833	56843572	chr13.299	0	+
chr13	58102244	58106340	chr13.303	0	-
chr13	58224816	58228463	chr13.305	0	-
chr13	58278137	58279173	chr13.308	0	-
chr13	59550995	59551448	chr13.318	0	-
chr13	59857297	59858218	chr13.321	0	-
chr13	59873276	59873772	chr13.322	0	-
chr13	22076357	22082148	chr13.33	0	+
chr13	64234387	64236606	chr13.331	0	-
chr13	64293920	64297880	chr13.335	0	-
chr13	64391534	64393393	chr13.338	0	-
chr13	65398880	65401834	chr13.344	0	+
chr13	67098084	67106967	chr13.345	0	+
chr13	67139601	67141245	chr13.347	0	-
chr13	67241782	67245418	chr13.348	0	+
chr13	67441875	67443764	chr13.349	0	-
chr13	67616800	67617544	chr13.350	0	-
chr13	67639686	67641386	chr13.351	0	-
chr13	67806870	67808933	chr13.355	0	-
chr13	69772888	69780706	chr13.358	0	+
chr13	69954566	69954890	chr13.362	0	+
chr13	74459732	74460540	chr13.369	0	-
chr13	74494563	74499223	chr13.370	0	+
chr13	78165251	78169398	chr13.376	0	+
chr13	84434460	84435431	chr13.380	0	+
chr13	91936350	91936733	chr13.386	0	-
chr13	93478171	93481416	chr13.389	0	+
chr13	93622876	93628135	chr13.390	0	+
chr13	94198152	94205377	chr13.392	0	-
chr13	94971540	94973947	chr13.397	0	-
chr13	95791762	95794059	chr13.410	0	+
chr13	97184648	97186088	chr13.416	0	+
chr13	97250804	97251731	chr13.417	0	-
chr13	97417319	97420536	chr13.418	0	-
chr13	99609014	99614444	chr13.426	0	-
chr13	100190673	100195778	chr13.428	0	-
chr13	101425795	101426255	chr13.435	0	+
chr13	101466033	101473325	chr13.436	0	-
chr13	104531743	104533560	chr13.439	0	-
chr13	104930017	104932232	chr13.442	0	+
chr13	107750740	107752170	chr13.443	0	-
chr13	109178868	109183061	chr13.444	0	+
chr13	111190447	111190725	chr13.449	0	+
chr13	113388596	113389162	chr13.452	0	-
chr13	113521849	113528622	chr13.453	0	+
chr13	115078918	115078986	chr13.460	0	-
chr13	9170250	9173553	chr13.5	0	+
chr13	24843852	24843887	chr13.52	0	-
chr13	24904632	24907536	chr13.57	0	+
chr13	25083805	25084952	chr13.59	0	-
chr13	12275159	12279199	chr13.6	0	-
chr13	25297386	25301650	chr13.66	0	+
chr13	30800989	30803005	chr13.69	0	+
chr13	34993444	34994720	chr13.76	0	+
chr13	12565224	12570018	chr13.8	0	-
chr13	36629400	36629454	chr13.83	0	+
chr13	38041000	38043849	chr13.92	0	+
chr13	38063494	38071617	chr13.93	0	-
chr14	25259212	25268251	chr14.104	0	-
chr14	26519080	26519834	chr14.107	0	+
chr14	27449105	27455867	chr14.108	0	+
chr14	27730607	27736881	chr14.112	0	-
chr14	27914927	27920391	chr14.116	0	+
chr14	28293964	28296303	chr14.121	0	+
chr14	30850146	30853619	chr14.125	0	+
chr14	31336550	31339996	chr14.127	0	+
chr14	31631015	31635887	chr14.131	0	+
chr14	31800542	31805350	chr14.135	0	+
chr14	31824873	31825094	chr14.136	0	+
chr14	32050846	32051337	chr14.137	0	-
chr14	32281802	32292833	chr14.143	0	-
chr14	32319821	32322788	chr14.150	0	+
chr14	32512565	32515168	chr14.152	0	-
chr14	32894555	32896390	chr14.153	0	-
chr14	32915581	32917142	chr14.154	0	+
chr14	33390406	33391719	chr14.161	0	+
chr14	34452332	34454637	chr14.164	0	+
chr14	35559068	35560363	chr14.169	0	+
chr14	37688193	37692786	chr14.173	0	-
chr14	37934109	37935354	chr14.177	0	-
chr14	41807122	41807779	chr14.180	0	-
chr14	41904573	41905352	chr14.183	0	+
chr14	45905001	45905723	chr14.204	0	-
chr14	47427883	47431448	chr14.208	0	-
chr14	47910595	47915676	chr14.216	0	+
chr14	47939091	47942601	chr14.219	0	+
chr14	13133837	13135894	chr14.22	0	+
chr14	48876383	48880054	chr14.222	0	+
chr14	49706085	49708699	chr14.224	0	+
chr14	49807336	49810024	chr14.225	0	+
chr14	51395117	51396846	chr14.226	0	-
chr14	14779721	14783728	chr14.23	0	-
chr14	51544662	51547597	chr14.234	0	-
chr14	51629551	51630769	chr14.239	0	+
chr14	52881624	52883387	chr14.244	0	-
chr14	52912962	52914961	chr14.245	0	+
chr14	54855216	54855386	chr14.247	0	-
chr14	54861538	54862437	chr14.248	0	-
chr14	55186744	55187783	chr14.252	0	-
chr14	55309051	55309524	chr14.255	0	+
chr14	55472153	55475554	chr14.256	0	-
chr14	55504427	55506743	chr14.258	0	+
chr14	55716422	55717726	chr14.260	0	+
chr14	56188286	56188795	chr14.269	0	+
chr14	56281111	56281375	chr14.273	0	-
chr14	56372608	56376848	chr14.288	0	+
chr14	56514034	56516121	chr14.294	0	+
chr14	57408961	57412619	chr14.300	0	-
chr14	57578720	57585357	chr14.306	0	+
chr14	58161744	58164114	chr14.308	0	+
chr14	58423817	58426349	chr14.320	0	-
chr14	58445784	58446793	chr14.322	0	+
chr14	60166179	60167706	chr14.333	0	+
chr14	14935856	14941027	chr14.34	0	+
chr14	63575229	63580305	chr14.359	0	+
chr14	64136942	64142905	chr14.360	0	-
chr14	64567471	64569192	chr14.377	0	+
chr14	65430690	65442388	chr14.378	0	-
chr14	65671033	65673311	chr14.380	0	-
chr14	65811462	65821225	chr14.382	0	-
chr14	15628647	15632123	chr14.39	0	+
chr14	66436225	66437748	chr14.390	0	+
chr14	66928183	66931946	chr14.398	0	+
chr14	67604131	67606007	chr14.400	0	-
chr14	68358562	68360487	chr14.406	0	+
chr14	70702812	70706390	chr14.427	0	-
chr14	70767853	70774097	chr14.428	0	-
chr14	70948284	70948709	chr14.437	0	+
chr14	70979714	70981128	chr14.438	0	+
chr14	17069780	17073192	chr14.44	0	-
chr14	72937797	72939956	chr14.441	0	-
chr14	75483245	75484538	chr14.444	0	-
chr14	76487935	76490132	chr14.447	0	-
chr14	76906465	76911873	chr14.449	0	+
chr14	78225102	78226221	chr14.470	0	-
chr14	78892249	78895555	chr14.474	0	-
chr14	78959245	78969927	chr14.475	0	-
chr14	79853303	79859743	chr14.481	0	+
chr14	80028735	80033835	chr14.487	0	+
chr14	99472927	99473267	chr14.497	0	+
chr14	103481352	103482104	chr14.498	0	-
chr14	105513335	105514419	chr14.504	0	-
chr14	21139515	21139919	chr14.53	0	-
chr14	122437105	122438069	chr14.530	0	+
chr14	21365795	21369097	chr14.59	0	-
chr14	21523451	21523611	chr14.65	0	+
chr14	22490323	22492433	chr14.70	0	+
chr14	22612440	22617639	chr14.74	0	+
chr15	3931690	3936224	chr15.1	0	-
chr15	36698974	36701360	chr15.101	0	-
chr15	36929067	36930660	chr15.103	0	-
chr15	37290625	37293161	chr15.106	0	+
chr15	38156334	38156488	chr15.113	0	+
chr15	43359026	43359094	chr15.119	0	+
chr15	44206197	44207899	chr15.120	0	-
chr15	55365715	55365892	chr15.127	0	-
chr15	57701446	57703343	chr15.133	0	-
chr15	57790084	57790850	chr15.135	0	+
chr15	7141449	7146434	chr15.14	0	+
chr15	58705704	58708955	chr15.143	0	+
chr15	58731664	58743033	chr15.149	0	+
chr15	58770979	58771009	chr15.154	0	+
chr15	59162506	59162622	chr15.173	0	+
chr15	59846563	59846601	chr15.175	0	-
chr15	68923397	68924948	chr15.192	0	+
chr15	72924063	72924459	chr15.196	0	+
chr15	72926372	72937335	chr15.197	0	-
chr15	9038089	9039719	chr15.23	0	+
chr15	9126554	9131890	chr15.24	0	+
chr15	74643974	74644047	chr15.256	0	-
chr15	10405253	10406029	chr15.26	0	-
chr15	74654704	74654778	chr15.260	0	+
chr15	75453989	75461086	chr15.268	0	+
chr15	75809807	75811867	chr15.271	0	-
chr15	10498871	10500458	chr15.28	0	-
chr15	75900160	75900700	chr15.284	0	-
chr15	76001451	76002194	chr15.289	0	-
chr15	76126980	76129172	chr15.291	0	+
chr15	76184279	76185427	chr15.296	0	+
chr15	76332467	76332689	chr15.298	0	-
chr15	76474366	76476599	chr15.300	0	-
chr15	76551994	76553393	chr15.302	0	-
chr15	76731569	76732658	chr15.303	0	+
chr15	76910009	76914594	chr15.307	0	-
chr15	78452449	78502177	chr15.327	0	-
chr15	11771983	11774863	chr15.34	0	-
chr15	78883531	78884422	chr15.351	0	-
chr15	11911181	11913882	chr15.36	0	-
chr15	79497471	79498891	chr15.363	0	+
chr15	79746258	79748494	chr15.371	0	-
chr15	80080541	80084076	chr15.380	0	+
chr15	80087907	80087945	chr15.381	0	+
chr15	80226156	80228302	chr15.385	0	+
chr15	80759939	80771318	chr15.393	0	+
chr15	80842780	80843545	chr15.395	0	-
chr15	81194529	81195885	chr15.396	0	-
chr15	81283301	81287856	chr15.401	0	+
chr15	81534695	81535646	chr15.403	0	-
chr15	81654084	81657223	chr15.409	0	+
chr15	81680759	81681147	chr15.410	0	-
chr15	81738009	81747063	chr15.413	0	-
chr15	81822963	81825194	chr15.417	0	-
chr15	82179289	82180568	chr15.425	0	+
chr15	82946344	82947321	chr15.432	0	-
chr15	83130414	83131126	chr15.436	0	-
chr15	84383821	84386713	chr15.453	0	-
chr15	84770275	84772575	chr15.456	0	+
chr15	84974622	84979143	chr15.458	0	+
chr15	12199830	12202704	chr15.46	0	+
chr15	85643955	85645802	chr15.463	0	-
chr15	85686981	85690136	chr15.468	0	+
chr15	85969603	85971859	chr15.471	0	-
chr15	88695173	88703046	chr15.481	0	+
chr15	88786349	88787471	chr15.484	0	-
chr15	12738679	12740487	chr15.49	0	-
chr15	88930507	88930537	chr15.495	0	+
chr15	26339201	26339247	chr15.51	0	+
chr15	90058813	90063146	chr15.521	0	+
chr15	93070397	93075530	chr15.528	0	-
chr15	93319571	93322330	chr15.537	0	+
chr15	94408614	94410265	chr15.538	0	-
chr15	27524662	27536026	chr15.54	0	-
chr15	96232499	96234849	chr15.547	0	+
chr15	97800197	97800706	chr15.552	0	+
chr15	97861639	97873159	chr15.553	0	-
chr15	97964591	97966245	chr15.557	0	-
chr15	98420723	98422775	chr15.564	0	-
chr15	98475754	98476227	chr15.565	0	-
chr15	98553618	98554798	chr15.570	0	+
chr15	98566934	98570591	chr15.571	0	-
chr15	98734376	98734893	chr15.573	0	-
chr15	99146958	99147653	chr15.584	0	+
chr15	99553761	99556048	chr15.587	0	+
chr15	99843515	99846443	chr15.595	0	+
chr15	100123296	100123410	chr15.598	0	+
chr15	31203155	31203401	chr15.60	0	+
chr15	100310066	100312257	chr15.600	0	-
chr15	100333297	100334796	chr15.602	0	-
chr15	100396060	100408730	chr15.606	0	-
chr15	31221874	31226913	chr15.61	0	-
chr15	100646052	100654309	chr15.613	0	+
chr15	101041307	101043894	chr15.617	0	+
chr15	101926003	101927559	chr15.622	0	+
chr15	102043094	102046024	chr15.623	0	+
chr15	31369587	31371098	chr15.63	0	-
chr15	102161761	102162139	chr15.632	0	+
chr15	102168243	102168473	chr15.633	0	+
chr15	102261437	102268406	chr15.634	0	+
chr15	102983802	102986090	chr15.640	0	-
chr15	103017231	103029971	chr15.642	0	-
chr15	31385857	31388710	chr15.65	0	-
chr15	103129432	103130210	chr15.650	0	+
chr15	31520591	31520701	chr15.66	0	-
chr15	31546916	31554884	chr15.69	0	+
chr15	5129045	5131863	chr15.7	0	+
chr15	33612621	33616314	chr15.75	0	-
chr15	34070502	34072771	chr15.76	0	+
chr15	35861761	35861846	chr15.81	0	-
chr15	35865038	35865075	chr15.82	0	-
chr15	5167576	5175282	chr15.9	0	+
chr15	36164932	36171128	chr15.92	0	-
chr15	36404878	36408985	chr15.96	0	-
chr16	3749843	3751515	chr16.1	0	+
chr16	13148605	13152119	chr16.123	0	+
chr16	13412822	13417472	chr16.124	0	+
chr16	13813457	13814788	chr16.129	0	+
chr16	14109528	14111585	chr16.131	0	-
chr16	14298633	14300099	chr16.132	0	-
chr16	15847533	15848667	chr16.135	0	-
chr16	16742616	16753926	chr16.139	0	-
chr16	3940901	3941462	chr16.14	0	+
chr16	16924381	16927140	chr16.145	0	+
chr16	17043767	17048600	chr16.146	0	+
chr16	4039922	4040150	chr16.15	0	-
chr16	17084665	17089843	chr16.151	0	+
chr16	17213674	17222511	chr16.161	0	+
chr16	17259294	17263952	chr16.176	0	+
chr16	17428367	17430743	chr16.178	0	+
chr16	17483863	17487281	chr16.182	0	+
chr16	17526423	17528308	chr16.183	0	-
chr16	17650673	17650801	chr16.187	0	+
chr16	17840190	17842630	chr16.192	0	-
chr16	18834400	18835270	chr16.204	0	+
chr16	20123168	20129169	chr16.207	0	+
chr16	20509078	20509325	chr16.210	0	+
chr16	20560602	20561715	chr16.211	0	+
chr16	22046912	22049044	chr16.215	0	+
chr16	22813433	22814027	chr16.219	0	-
chr16	29228295	29229751	chr16.233	0	+
chr16	31093247	31096393	chr16.239	0	-
chr16	31244278	31254772	chr16.240	0	-
chr16	4477824	4481700	chr16.25	0	-
chr16	31897916	31904648	chr16.251	0	+
chr16	31959926	31963520	chr16.254	0	-
chr16	32016426	32020279	chr16.256	0	-
chr16	32186785	32187986	chr16.261	0	+
chr16	32230244	32233195	chr16.262	0	-
chr16	32385104	32393587	chr16.269	0	+
chr16	4706679	4708897	chr16.27	0	+
chr16	32471671	32475366	chr16.276	0	+
chr16	32821909	32823936	chr16.278	0	-
chr16	32905706	32908389	chr16.286	0	+
chr16	33012797	33014951	chr16.288	0	+
chr16	4762300	4768559	chr16.29	0	-
chr16	33123705	33127139	chr16.291	0	+
chr16	33242212	33242998	chr16.292	0	+
chr16	33498310	33503534	chr16.294	0	+
chr16	33767126	33771126	chr16.296	0	+
chr16	34724007	34726318	chr16.299	0	+
chr16	35000793	35002133	chr16.301	0	+
chr16	35307506	35314185	chr16.304	0	-
chr16	36034096	36038449	chr16.308	0	+
chr16	36042559	36043929	chr16.310	0	+
chr16	37509858	37511339	chr16.318	0	-
chr16	37881525	37892408	chr16.320	0	+
chr16	38591237	38591505	chr16.332	0	+
chr16	43618837	43642320	chr16.338	0	+
chr16	44085614	44087539	chr16.355	0	-
chr16	44159723	44162432	chr16.356	0	+
chr16	44222173	44227395	chr16.358	0	+
chr16	44481719	44485157	chr16.361	0	+
chr16	44736294	44738991	chr16.362	0	+
chr16	45960428	45965068	chr16.366	0	-
chr16	46388266	46395215	chr16.367	0	-
chr16	46442132	46448507	chr16.369	0	-
chr16	52204792	52207980	chr16.388	0	+
chr16	55839554	55844229	chr16.389	0	-
chr16	55900087	55905156	chr16.392	0	-
chr16	57152821	57155507	chr16.395	0	+
chr16	58465880	58469087	chr16.401	0	+
chr16	59491688	59493330	chr16.402	0	-
chr16	64755588	64766125	chr16.405	0	-
chr16	64855899	64859146	chr16.408	0	+
chr16	78540685	78545337	chr16.417	0	-
chr16	84860826	84863830	chr16.425	0	+
chr16	87367715	87368865	chr16.429	0	+
chr16	87433713	87434656	chr16.430	0	-
chr16	90226569	90229544	chr16.434	0	-
chr16	90497448	90499654	chr16.448	0	+
chr16	90926197	90926222	chr16.449	0	-
chr16	5084177	5086274	chr16.45	0	+
chr16	91055563	91055758	chr16.454	0	-
chr16	5238626	5245351	chr16.46	0	-
chr16	91505887	91515250	chr16.463	0	+
chr16	91573818	91576386	chr16.465	0	-
chr16	91614098	91616407	chr16.470	0	-
chr16	91678377	91679509	chr16.476	0	+
chr16	91912244	91920349	chr16.478	0	+
chr16	92079449	92087515	chr16.484	0	+
chr16	92112163	92112194	chr16.486	0	+
chr16	92392197	92393721	chr16.487	0	-
chr16	94689596	94690687	chr16.507	0	+
chr16	96214460	96215207	chr16.508	0	-
chr16	96377582	96379386	chr16.511	0	+
chr16	98072834	98080926	chr16.515	0	-
chr16	98164070	98171006	chr16.519	0	-
chr16	8629329	8635863	chr16.59	0	-
chr16	3854820	3859864	chr16.6	0	+
chr16	8689321	8690464	chr16.63	0	-
chr16	8856105	8863184	chr16.70	0	+
chr16	10174569	10179582	chr16.73	0	+
chr16	3862399	3865532	chr16.8	0	-
chr16	10840097	10853455	chr16.80	0	+
chr17	24184876	24186407	chr17.108	0	-
chr17	24209442	24216002	chr17.109	0	-
chr17	24311805	24318208	chr17.113	0	-
chr17	24576261	24577781	chr17.115	0	-
chr17	24985871	24986379	chr17.128	0	-
chr17	7159547	7160019	chr17.13	0	-
chr17	25019619	25020086	chr17.130	0	-
chr17	25079127	25081416	chr17.131	0	-
chr17	25098216	25101735	chr17.133	0	-
chr17	25297494	25299017	chr17.151	0	+
chr17	25919810	25919966	chr17.153	0	-
chr17	25975501	25976323	chr17.159	0	-
chr17	26056659	26064406	chr17.161	0	-
chr17	26259181	26260447	chr17.171	0	+
chr17	26418704	26422437	chr17.177	0	+
chr17	8387468	8389330	chr17.18	0	+
chr17	26579390	26582269	chr17.184	0	+
chr17	26908550	26913523	chr17.191	0	+
chr17	27074583	27074916	chr17.193	0	+
chr17	27111920	27117000	chr17.196	0	+
chr17	27173267	27177302	chr17.199	0	+
chr17	3198359	3207734	chr17.2	0	+
chr17	9174493	9179475	chr17.20	0	+
chr17	27326664	27327608	chr17.224	0	-
chr17	9200825	9201131	chr17.25	0	+
chr17	9858647	9860485	chr17.26	0	-
chr17	28033496	28036715	chr17.268	0	+
chr17	10400779	10402267	chr17.27	0	-
chr17	28725022	28727030	chr17.283	0	-
chr17	12254499	12256099	chr17.29	0	+
chr17	29032320	29035858	chr17.294	0	-
chr17	13104415	13104562	chr17.30	0	-
chr17	29438367	29439400	chr17.308	0	+
chr17	29839879	29841011	chr17.312	0	+
chr17	30727819	30731043	chr17.316	0	-
chr17	31012081	31012627	chr17.322	0	+
chr17	31632040	31633689	chr17.333	0	-
chr17	31742241	31744136	chr17.338	0	+
chr17	32071701	32083565	chr17.340	0	-
chr17	13208082	13209449	chr17.35	0	+
chr17	32341909	32343927	chr17.351	0	-
chr17	32440937	32442139	chr17.352	0	-
chr17	32490358	32491989	chr17.355	0	-
chr17	32902326	32911094	chr17.356	0	-
chr17	33115485	33115650	chr17.363	0	+
chr17	33141020	33143072	chr17.365	0	+
chr17	33571183	33581252	chr17.375	0	+
chr17	33782651	33783465	chr17.379	0	-
chr17	33877934	33884564	chr17.393	0	-
chr17	33985347	33986920	chr17.399	0	+
chr17	34055732	34056422	chr17.402	0	+
chr17	34065361	34066019	chr17.407	0	+
chr17	34165000	34165715	chr17.410	0	-
chr17	34993078	34993318	chr17.420	0	+
chr17	35122511	35122795	chr17.432	0	+
chr17	35994626	35996519	chr17.441	0	+
chr17	36395829	36397333	chr17.444	0	-
chr17	37085568	37086299	chr17.448	0	-
chr17	37210111	37211841	chr17.450	0	+
chr17	40901054	40902150	chr17.457	0	-
chr17	45526766	45529148	chr17.464	0	-
chr17	46306412	46309164	chr17.478	0	-
chr17	46550746	46555016	chr17.485	0	+
chr17	46557461	46560365	chr17.490	0	+
chr17	46804392	46804912	chr17.496	0	-
chr17	46910356	46912667	chr17.501	0	-
chr17	46935092	46937361	chr17.502	0	-
chr17	47760233	47763628	chr17.519	0	+
chr17	47817921	47823593	chr17.523	0	+
chr17	48526503	48528614	chr17.529	0	-
chr17	48556091	48558555	chr17.535	0	+
chr17	56417483	56418888	chr17.558	0	-
chr17	56853578	56854899	chr17.567	0	-
chr17	57135500	57135532	chr17.576	0	+
chr17	63396372	63409337	chr17.581	0	-
chr17	64631158	64632585	chr17.582	0	-
chr17	65605414	65605711	chr17.583	0	-
chr17	65929393	65930048	chr17.585	0	-
chr17	66272426	66275580	chr17.598	0	-
chr17	5408650	5411375	chr17.6	0	-
chr17	14540505	14541703	chr17.60	0	+
chr17	14962187	14966536	chr17.61	0	-
chr17	71192903	71194029	chr17.635	0	-
chr17	71596303	71599376	chr17.639	0	+
chr17	71927942	71927971	chr17.643	0	+
chr17	71938048	71938827	chr17.644	0	+
chr17	72006972	72008329	chr17.647	0	+
chr17	73589537	73592658	chr17.648	0	+
chr17	74822847	74822877	chr17.652	0	+
chr17	79732235	79734090	chr17.670	0	-
chr17	15611694	15613011	chr17.68	0	-
chr17	83979116	83986931	chr17.689	0	-
chr17	15654023	15658538	chr17.70	0	+
chr17	87434361	87435192	chr17.708	0	+
chr17	87534555	87536757	chr17.710	0	+
chr17	87654036	87655290	chr17.712	0	-
chr17	87832989	87833387	chr17.713	0	-
chr17	17658551	17666172	chr17.72	0	-
chr17	88049876	88050149	chr17.724	0	+
chr17	89114319	89115256	chr17.731	0	+
chr17	95213999	95215190	chr17.735	0	-
chr17	23709931	23713031	chr17.94	0	-
chr17	23812012	23812122	chr17.98	0	+
chr18	3254402	3267732	chr18.1	0	-
chr18	34601890	34602300	chr18.103	0	-
chr18	34758960	34759863	chr18.115	0	-
chr18	34930493	34933284	chr18.117	0	+
chr18	35062458	35064650	chr18.118	0	-
chr18	4396465	4397398	chr18.12	0	+
chr18	35097225	35097969	chr18.124	0	-
chr18	5773259	5775323	chr18.13	0	+
chr18	35830555	35834704	chr18.133	0	-
chr18	36447765	36461076	chr18.136	0	+
chr18	6435123	6437183	chr18.14	0	-
chr18	36957651	36959301	chr18.153	0	+
chr18	37801636	37801665	chr18.155	0	-
chr18	38003274	38004722	chr18.157	0	-
chr18	38428126	38428361	chr18.159	0	-
chr18	6638892	6642579	chr18.16	0	+
chr18	38476241	38477468	chr18.166	0	+
chr18	39935207	39956910	chr18.169	0	+
chr18	42734557	42735167	chr18.179	0	+
chr18	44577363	44584508	chr18.182	0	+
chr18	46394288	46401152	chr18.184	0	-
chr18	46624760	46624888	chr18.189	0	-
chr18	46661259	46664270	chr18.190	0	-
chr18	46767766	46769304	chr18.192	0	+
chr18	46892109	46894068	chr18.193	0	-
chr18	47092487	47093521	chr18.194	0	+
chr18	50725766	50727444	chr18.195	0	-
chr18	53841470	53842825	chr18.197	0	-
chr18	9312455	9316559	chr18.20	0	-
chr18	57549466	57552195	chr18.214	0	+
chr18	60716120	60718410	chr18.227	0	+
chr18	60731629	60732196	chr18.228	0	+
chr18	60844224	60848919	chr18.229	0	-
chr18	61291525	61291690	chr18.235	0	-
chr18	61348372	61357817	chr18.236	0	-
chr18	61747081	61752959	chr18.239	0	+
chr18	9617788	9618912	chr18.24	0	-
chr18	61873614	61875249	chr18.244	0	-
chr18	63156604	63159069	chr18.257	0	+
chr18	65636167	65638182	chr18.265	0	+
chr18	67638737	67640019	chr18.286	0	+
chr18	67776720	67778443	chr18.288	0	-
chr18	68481130	68483886	chr18.297	0	+
chr18	69842841	69847540	chr18.299	0	+
chr18	73794534	73799738	chr18.304	0	-
chr18	73895038	73898501	chr18.306	0	-
chr18	74347494	74356286	chr18.309	0	-
chr18	74441585	74442223	chr18.312	0	+
chr18	75446407	75446599	chr18.322	0	+
chr18	76464593	76473578	chr18.325	0	+
chr18	77209448	77213582	chr18.327	0	+
chr18	12895402	12897055	chr18.33	0	+
chr18	77697859	77700992	chr18.330	0	-
chr18	77870272	77873902	chr18.331	0	-
chr18	77994608	77996452	chr18.337	0	-
chr18	80314619	80317491	chr18.344	0	+
chr18	80321077	80324448	chr18.345	0	-
chr18	80422590	80427248	chr18.348	0	-
chr18	80931303	80932771	chr18.352	0	-
chr18	83170756	83173568	chr18.365	0	+
chr18	84836981	84837425	chr18.374	0	-
chr18	90709923	90712247	chr18.378	0	+
chr18	14919926	14929620	chr18.40	0	+
chr18	21142270	21144935	chr18.43	0	+
chr18	22851858	22853404	chr18.48	0	-
chr18	24119718	24124564	chr18.51	0	+
chr18	24162833	24163662	chr18.53	0	+
chr18	24168541	24172668	chr18.54	0	-
chr18	24262160	24265035	chr18.57	0	-
chr18	25622312	25625762	chr18.63	0	+
chr18	31940385	31943705	chr18.74	0	+
chr18	31993698	32010973	chr18.76	0	+
chr18	32068641	32070182	chr18.82	0	-
chr18	32257362	32263650	chr18.83	0	+
chr18	32388251	32396363	chr18.87	0	+
chr18	3294481	3294509	chr18.9	0	-
chr18	32429520	32430710	chr18.92	0	+
chr18	33359129	33363253	chr18.94	0	-
chr19	3260682	3261180	chr19.1	0	-
chr19	6919144	6919564	chr19.103	0	-
chr19	6985478	6985906	chr19.106	0	-
chr19	7273401	7273559	chr19.117	0	-
chr19	7300328	7302448	chr19.118	0	-
chr19	7349891	7351602	chr19.120	0	-
chr19	7500422	7502254	chr19.136	0	-
chr19	7713609	7725488	chr19.142	0	+
chr19	8845076	8845485	chr19.146	0	+
chr19	8906025	8910313	chr19.153	0	+
chr19	8950079	8950350	chr19.155	0	+
chr19	8953114	8954842	chr19.158	0	-
chr19	3717656	3717864	chr19.16	0	+
chr19	9026120	9026634	chr19.162	0	+
chr19	9184549	9187503	chr19.166	0	-
chr19	10059409	10059540	chr19.170	0	+
chr19	10281754	10281813	chr19.172	0	+
chr19	10528392	10530916	chr19.174	0	-
chr19	10574159	10577461	chr19.175	0	-
chr19	10615310	10615388	chr19.178	0	+
chr19	10620178	10621629	chr19.180	0	+
chr19	10644021	10645663	chr19.181	0	-
chr19	10663054	10664242	chr19.188	0	+
chr19	10666705	10667092	chr19.189	0	-
chr19	11210423	11214261	chr19.202	0	-
chr19	11849118	11849607	chr19.206	0	+
chr19	12066521	12068497	chr19.207	0	+
chr19	3893383	3894343	chr19.21	0	+
chr19	12840768	12844528	chr19.213	0	-
chr19	16688159	16691377	chr19.216	0	-
chr19	18791874	18792635	chr19.222	0	+
chr19	20858083	20859257	chr19.223	0	-
chr19	21671800	21672698	chr19.224	0	-
chr19	23794866	23805800	chr19.233	0	+
chr19	24020268	24024079	chr19.236	0	+
chr19	24549740	24550922	chr19.237	0	-
chr19	24993696	24995095	chr19.238	0	-
chr19	28334350	28337352	chr19.241	0	-
chr19	29090566	29092218	chr19.242	0	+
chr19	29684228	29687020	chr19.245	0	-
chr19	29788939	29790507	chr19.247	0	-
chr19	4007513	4007544	chr19.25	0	-
chr19	30079241	30080444	chr19.250	0	+
chr19	30173155	30173486	chr19.256	0	-
chr19	31159454	31160183	chr19.263	0	+
chr19	32197385	32198804	chr19.274	0	-
chr19	4314802	4319127	chr19.28	0	-
chr19	34883105	34886841	chr19.281	0	-
chr19	36530189	36534850	chr19.284	0	+
chr19	37086378	37088365	chr19.289	0	+
chr19	37321167	37345248	chr19.291	0	-
chr19	38147965	38148887	chr19.299	0	+
chr19	40667625	40671830	chr19.301	0	-
chr19	40990552	40992363	chr19.310	0	+
chr19	41285658	41289558	chr19.311	0	-
chr19	41841438	41844612	chr19.316	0	-
chr19	41933527	41937612	chr19.317	0	-
chr19	42149451	42150583	chr19.321	0	-
chr19	42194709	42196062	chr19.323	0	+
chr19	42264909	42269048	chr19.324	0	+
chr19	43809873	43811213	chr19.328	0	-
chr19	44109486	44111441	chr19.330	0	-
chr19	44645700	44653919	chr19.336	0	+
chr19	45086401	45087198	chr19.338	0	+
chr19	4765940	4785587	chr19.34	0	-
chr19	45153451	45163390	chr19.343	0	+
chr19	45824053	45826645	chr19.347	0	-
chr19	46560705	46563102	chr19.350	0	+
chr19	46590141	46595243	chr19.353	0	+
chr19	46729228	46731832	chr19.355	0	+
chr19	46776036	46778296	chr19.356	0	+
chr19	46953830	46963314	chr19.357	0	-
chr19	47108131	47109146	chr19.364	0	-
chr19	47566022	47575946	chr19.366	0	-
chr19	47716572	47719434	chr19.369	0	+
chr19	47812151	47812222	chr19.371	0	-
chr19	53319833	53328036	chr19.377	0	+
chr19	56671977	56677903	chr19.386	0	+
chr19	56943202	56944468	chr19.408	0	+
chr19	57107901	57110826	chr19.409	0	-
chr19	57461153	57464010	chr19.411	0	+
chr19	58627396	58632319	chr19.412	0	+
chr19	58856739	58860469	chr19.414	0	-
chr19	59979377	59982831	chr19.427	0	-
chr19	4842087	4846841	chr19.43	0	+
chr19	60253354	60274779	chr19.430	0	-
chr19	4885576	4890649	chr19.44	0	-
chr19	61250164	61251364	chr19.444	0	-
chr19	5274025	5274332	chr19.47	0	-
chr19	5308075	5309924	chr19.53	0	+
chr19	5482299	5482969	chr19.59	0	-
chr19	5602840	5603417	chr19.68	0	+
chr19	5726317	5728611	chr19.72	0	-
chr19	5839575	5852487	chr19.77	0	-
chr19	3454440	3457002	chr19.8	0	-
chr19	6054068	6054751	chr19.86	0	-
chr19	6062407	6062820	chr19.87	0	+
chr19	6066979	6068117	chr19.89	0	-
chr19	6090709	6092829	chr19.92	0	+
chr2	3245693	3246285	chr2.1	0	-
chr2	4828015	4830340	chr2.10	0	+
chr2	166772860	166774766	chr2.1000	0	-
chr2	167124057	167126849	chr2.1002	0	-
chr2	167299893	167302480	chr2.1013	0	+
chr2	167304110	167308870	chr2.1014	0	-
chr2	167340213	167341658	chr2.1018	0	+
chr2	26809314	26809966	chr2.102	0	-
chr2	167367687	167368094	chr2.1020	0	+
chr2	168005869	168007531	chr2.1025	0	-
chr2	168035961	168036005	chr2.1026	0	-
chr2	168057495	168063046	chr2.1027	0	+
chr2	27301339	27303969	chr2.103	0	-
chr2	168303265	168305538	chr2.1030	0	-
chr2	169933195	169936143	chr2.1033	0	-
chr2	173603730	173608836	chr2.1061	0	+
chr2	173922715	173925057	chr2.1062	0	+
chr2	174287999	174288028	chr2.1063	0	-
chr2	174290762	174291311	chr2.1064	0	-
chr2	178156100	178159128	chr2.1070	0	+
chr2	179769029	179771080	chr2.1073	0	+
chr2	179993149	179994519	chr2.1079	0	-
chr2	180320297	180320962	chr2.1081	0	+
chr2	180452696	180457847	chr2.1090	0	+
chr2	181092862	181094203	chr2.1093	0	-
chr2	181122500	181125704	chr2.1095	0	-
chr2	5213571	5220020	chr2.11	0	-
chr2	181284076	181289110	chr2.1104	0	+
chr2	181316406	181319498	chr2.1106	0	-
chr2	181330388	181331125	chr2.1108	0	-
chr2	28309900	28311471	chr2.111	0	+
chr2	181422587	181423127	chr2.1110	0	+
chr2	181454282	181463963	chr2.1111	0	+
chr2	181603054	181605338	chr2.1114	0	+
chr2	28325563	28326842	chr2.112	0	+
chr2	28542668	28546609	chr2.115	0	+
chr2	28678042	28682273	chr2.117	0	-
chr2	28941630	28943085	chr2.126	0	+
chr2	5976549	5977726	chr2.13	0	+
chr2	29035633	29037992	chr2.145	0	+
chr2	29623068	29633173	chr2.146	0	-
chr2	6362790	6365369	chr2.15	0	+
chr2	29652077	29653198	chr2.151	0	+
chr2	29777991	29778053	chr2.154	0	+
chr2	29786245	29787167	chr2.156	0	+
chr2	10359742	10361738	chr2.16	0	+
chr2	30029566	30029625	chr2.160	0	-
chr2	30137878	30139975	chr2.161	0	-
chr2	30254670	30255531	chr2.163	0	+
chr2	30301973	30303166	chr2.169	0	+
chr2	10512194	10516757	chr2.17	0	+
chr2	30812559	30816080	chr2.174	0	+
chr2	31069848	31078488	chr2.179	0	+
chr2	11507142	11507213	chr2.18	0	-
chr2	31148003	31150532	chr2.181	0	+
chr2	31536124	31536610	chr2.184	0	+
chr2	32086153	32092202	chr2.187	0	+
chr2	32109954	32110512	chr2.192	0	+
chr2	32134371	32134606	chr2.195	0	-
chr2	32162113	32163431	chr2.200	0	+
chr2	32310837	32312824	chr2.203	0	+
chr2	32617244	32617689	chr2.204	0	+
chr2	32632824	32642030	chr2.206	0	+
chr2	32989077	32993208	chr2.210	0	-
chr2	33261688	33266497	chr2.216	0	-
chr2	33306008	33309238	chr2.219	0	-
chr2	34631635	34633067	chr2.222	0	+
chr2	35035776	35037757	chr2.227	0	-
chr2	35169706	35171390	chr2.234	0	-
chr2	35971888	35973363	chr2.246	0	-
chr2	36044645	36049233	chr2.247	0	+
chr2	37225679	37230486	chr2.248	0	-
chr2	37282302	37284190	chr2.249	0	-
chr2	37287897	37291208	chr2.250	0	-
chr2	37420482	37421532	chr2.251	0	+
chr2	37425404	37439368	chr2.252	0	-
chr2	38578925	38583373	chr2.256	0	-
chr2	38871404	38873888	chr2.257	0	-
chr2	38924373	38930554	chr2.260	0	-
chr2	48755300	48758432	chr2.277	0	+
chr2	49626684	49630245	chr2.281	0	+
chr2	49803198	49803984	chr2.282	0	+
chr2	50135515	50135705	chr2.283	0	-
chr2	51976931	51981733	chr2.289	0	+
chr2	53076472	53077410	chr2.296	0	+
chr2	58666161	58675960	chr2.299	0	-
chr2	61650668	61651040	chr2.306	0	+
chr2	65152802	65154842	chr2.307	0	-
chr2	65922008	65922193	chr2.308	0	-
chr2	68048214	68049998	chr2.313	0	-
chr2	68946958	68952054	chr2.327	0	+
chr2	69634384	69635396	chr2.330	0	+
chr2	70529034	70529789	chr2.336	0	+
chr2	70551002	70551999	chr2.337	0	-
chr2	70928515	70950665	chr2.338	0	+
chr2	14998133	15003812	chr2.34	0	+
chr2	70976808	70980713	chr2.344	0	+
chr2	72240488	72245268	chr2.348	0	+
chr2	73450546	73451088	chr2.351	0	-
chr2	73651230	73656922	chr2.352	0	-
chr2	73746546	73746667	chr2.355	0	-
chr2	74353158	74360338	chr2.356	0	-
chr2	75816236	75817796	chr2.369	0	-
chr2	77018758	77025003	chr2.372	0	-
chr2	78760184	78760906	chr2.375	0	+
chr2	80193042	80194192	chr2.384	0	+
chr2	80471178	80475337	chr2.387	0	+
chr2	84427879	84442971	chr2.390	0	-
chr2	84509467	84509543	chr2.392	0	-
chr2	84527081	84528875	chr2.396	0	+
chr2	3326411	3326467	chr2.4	0	-
chr2	90619852	90620271	chr2.406	0	+
chr2	90856733	90859234	chr2.409	0	+
chr2	91051084	91054225	chr2.415	0	+
chr2	91104780	91105271	chr2.417	0	+
chr2	91115949	91117984	chr2.422	0	+
chr2	91483216	91485150	chr2.428	0	-
chr2	91511109	91512946	chr2.431	0	+
chr2	91560879	91564167	chr2.437	0	+
chr2	92200745	92204703	chr2.449	0	+
chr2	92244369	92245815	chr2.450	0	-
chr2	92454611	92492624	chr2.454	0	+
chr2	22968509	22972063	chr2.47	0	+
chr2	93040104	93041733	chr2.482	0	+
chr2	101537859	101541026	chr2.497	0	+
chr2	102140314	102144652	chr2.498	0	-
chr2	102621734	102629458	chr2.503	0	+
chr2	103900224	103902105	chr2.518	0	+
chr2	104262383	104270024	chr2.520	0	-
chr2	104507938	104521816	chr2.528	0	-
chr2	104596012	104598353	chr2.533	0	-
chr2	106802828	106804961	chr2.536	0	-
chr2	109737539	109741042	chr2.539	0	+
chr2	112200699	112203156	chr2.542	0	+
chr2	112307336	112311814	chr2.544	0	+
chr2	113550183	113556431	chr2.546	0	+
chr2	117096710	117097232	chr2.551	0	+
chr2	118301637	118301927	chr2.553	0	-
chr2	118354690	118358128	chr2.556	0	-
chr2	24814635	24817941	chr2.56	0	+
chr2	118659845	118661471	chr2.569	0	+
chr2	118659845	118666607	chr2.570	0	+
chr2	118706301	118708570	chr2.571	0	+
chr2	118929828	118932789	chr2.572	0	+
chr2	119340158	119345567	chr2.578	0	-
chr2	24829696	24829744	chr2.58	0	-
chr2	119411143	119412605	chr2.584	0	+
chr2	119435407	119435950	chr2.588	0	-
chr2	119475896	119481394	chr2.591	0	-
chr2	119791137	119792134	chr2.595	0	+
chr2	119851057	119853703	chr2.597	0	+
chr2	25124942	25125396	chr2.60	0	+
chr2	120333008	120335843	chr2.600	0	-
chr2	120444925	120447018	chr2.601	0	+
chr2	120542482	120544305	chr2.604	0	-
chr2	120558710	120565479	chr2.605	0	-
chr2	121135645	121137313	chr2.624	0	-
chr2	121276877	121279400	chr2.627	0	+
chr2	121316839	121320123	chr2.629	0	-
chr2	121759570	121761517	chr2.631	0	+
chr2	121836358	121838508	chr2.632	0	+
chr2	122466588	122466796	chr2.638	0	+
chr2	122507046	122510889	chr2.639	0	-
chr2	122572410	122574147	chr2.644	0	+
chr2	124907884	124914535	chr2.647	0	-
chr2	25360475	25361099	chr2.65	0	+
chr2	125083137	125084197	chr2.652	0	+
chr2	126718676	126719424	chr2.669	0	-
chr2	25372302	25374922	chr2.67	0	-
chr2	126892599	126894571	chr2.670	0	+
chr2	126964195	126965725	chr2.671	0	-
chr2	127083112	127086703	chr2.672	0	+
chr2	127566066	127566676	chr2.677	0	-
chr2	128677205	128679809	chr2.681	0	+
chr2	129653534	129657965	chr2.690	0	+
chr2	129997399	129997676	chr2.692	0	-
chr2	130244223	130244842	chr2.694	0	-
chr2	3696919	3699965	chr2.7	0	+
chr2	130531974	130534790	chr2.703	0	-
chr2	130852044	130855722	chr2.704	0	+
chr2	131038902	131038993	chr2.707	0	+
chr2	131124758	131129187	chr2.715	0	-
chr2	131878274	131882384	chr2.718	0	-
chr2	132062292	132066178	chr2.719	0	-
chr2	132130995	132137700	chr2.722	0	+
chr2	132691672	132692317	chr2.729	0	+
chr2	134419145	134424161	chr2.730	0	-
chr2	136894038	136899257	chr2.734	0	+
chr2	138110836	138112168	chr2.736	0	+
chr2	144232755	144233808	chr2.749	0	+
chr2	144296395	144300593	chr2.750	0	-
chr2	144364448	144367620	chr2.751	0	+
chr2	146066698	146070725	chr2.753	0	-
chr2	148501506	148505116	chr2.755	0	+
chr2	148516775	148518592	chr2.758	0	+
chr2	148520329	148523154	chr2.760	0	-
chr2	150408929	150409595	chr2.763	0	-
chr2	25774668	25785178	chr2.77	0	-
chr2	152105370	152112547	chr2.816	0	+
chr2	152137690	152139702	chr2.818	0	+
chr2	152507066	152514666	chr2.820	0	+
chr2	152530375	152534397	chr2.822	0	+
chr2	152606459	152607894	chr2.824	0	-
chr2	152719409	152720780	chr2.828	0	+
chr2	152834674	152835407	chr2.829	0	-
chr2	153034480	153036063	chr2.830	0	+
chr2	153051177	153057124	chr2.831	0	-
chr2	153091609	153099958	chr2.839	0	+
chr2	25854085	25854495	chr2.84	0	-
chr2	153155916	153159590	chr2.842	0	+
chr2	153227870	153229664	chr2.844	0	+
chr2	153233229	153237282	chr2.845	0	-
chr2	153592986	153606385	chr2.858	0	+
chr2	154360896	154364963	chr2.868	0	+
chr2	154876662	154876693	chr2.871	0	+
chr2	155104036	155104066	chr2.875	0	-
chr2	155672976	155674152	chr2.880	0	-
chr2	155898179	155899057	chr2.882	0	-
chr2	155910563	155920965	chr2.885	0	-
chr2	26064680	26065100	chr2.90	0	-
chr2	156393025	156395091	chr2.907	0	+
chr2	156753107	156754403	chr2.911	0	-
chr2	156819361	156821957	chr2.912	0	-
chr2	157151450	157155231	chr2.918	0	+
chr2	26219156	26219188	chr2.92	0	-
chr2	157900793	157903805	chr2.925	0	+
chr2	158321382	158324958	chr2.930	0	+
chr2	158464642	158473233	chr2.936	0	+
chr2	26251132	26253377	chr2.94	0	+
chr2	158682843	158684767	chr2.946	0	+
chr2	160589470	160597350	chr2.947	0	-
chr2	162760485	162762152	chr2.950	0	+
chr2	162871130	162875665	chr2.953	0	+
chr2	163289380	163295265	chr2.955	0	-
chr2	163441515	163444343	chr2.958	0	+
chr2	163448693	163451181	chr2.959	0	-
chr2	26743604	26747766	chr2.96	0	-
chr2	163842447	163844038	chr2.967	0	+
chr2	163879698	163880157	chr2.968	0	-
chr2	163977610	163980963	chr2.971	0	+
chr2	164024685	164024736	chr2.974	0	-
chr2	164315832	164317197	chr2.980	0	+
chr2	164593558	164595428	chr2.983	0	+
chr2	164651709	164652097	chr2.986	0	+
chr2	164716614	164717250	chr2.987	0	+
chr2	26760808	26763611	chr2.99	0	-
chr2	164825709	164827107	chr2.992	0	-
chr2	165200079	165205434	chr2.996	0	-
chr2	165315433	165316594	chr2.997	0	-
chr3	5560573	5560771	chr3.1	0	-
chr3	10193653	10193768	chr3.10	0	-
chr3	32476037	32481291	chr3.108	0	+
chr3	33710223	33711873	chr3.114	0	-
chr3	10306659	10315210	chr3.12	0	-
chr3	35990238	35994336	chr3.143	0	+
chr3	37202990	37207571	chr3.152	0	-
chr3	40593287	40602280	chr3.161	0	+
chr3	40739368	40741928	chr3.165	0	+
chr3	40781141	40784022	chr3.171	0	+
chr3	51057160	51060163	chr3.188	0	-
chr3	19033957	19033978	chr3.19	0	-
chr3	51276741	51282129	chr3.192	0	+
chr3	51297742	51302096	chr3.194	0	+
chr3	53253440	53256190	chr3.198	0	-
chr3	53657350	53661804	chr3.200	0	-
chr3	54520637	54521540	chr3.201	0	+
chr3	54607237	54608358	chr3.203	0	-
chr3	57645891	57647137	chr3.207	0	-
chr3	63718403	63719274	chr3.237	0	-
chr3	63820658	63822549	chr3.240	0	+
chr3	65183901	65185739	chr3.244	0	-
chr3	19119100	19122019	chr3.26	0	+
chr3	68838435	68838523	chr3.260	0	+
chr3	68867829	68878015	chr3.263	0	-
chr3	69377972	69378881	chr3.265	0	-
chr3	79407081	79407538	chr3.274	0	+
chr3	79435181	79436681	chr3.275	0	+
chr3	82696647	82700538	chr3.280	0	-
chr3	84300653	84301569	chr3.285	0	-
chr3	87340612	87343803	chr3.289	0	+
chr3	87539626	87542917	chr3.293	0	-
chr3	87718859	87720010	chr3.297	0	+
chr3	87743291	87743725	chr3.301	0	+
chr3	87972808	87975888	chr3.302	0	+
chr3	88165003	88166245	chr3.306	0	+
chr3	88214085	88216840	chr3.311	0	-
chr3	88372249	88373577	chr3.316	0	+
chr3	88391888	88392886	chr3.319	0	+
chr3	88533455	88537451	chr3.320	0	+
chr3	88548708	88551556	chr3.324	0	-
chr3	88726648	88727676	chr3.331	0	-
chr3	88880990	88883249	chr3.341	0	+
chr3	89232990	89234758	chr3.347	0	+
chr3	89237411	89238988	chr3.348	0	+
chr3	89252814	89254728	chr3.349	0	+
chr3	89865730	89866717	chr3.353	0	+
chr3	90039458	90039693	chr3.357	0	+
chr3	90292326	90293423	chr3.359	0	-
chr3	92387840	92388055	chr3.363	0	-
chr3	94135511	94140429	chr3.367	0	+
chr3	94234503	94237087	chr3.371	0	+
chr3	94251837	94252455	chr3.372	0	+
chr3	94301528	94305972	chr3.373	0	-
chr3	94684235	94685688	chr3.379	0	+
chr3	94763287	94773618	chr3.382	0	+
chr3	94985979	94992557	chr3.387	0	-
chr3	95023096	95024135	chr3.388	0	-
chr3	95038273	95040258	chr3.389	0	+
chr3	95421373	95423034	chr3.397	0	+
chr3	95432668	95445130	chr3.398	0	+
chr3	95564039	95567615	chr3.405	0	-
chr3	95959869	95964963	chr3.408	0	+
chr3	96025508	96027502	chr3.414	0	+
chr3	96435654	96439352	chr3.418	0	+
chr3	96447886	96448865	chr3.422	0	+
chr3	96674849	96675284	chr3.424	0	-
chr3	97473705	97477677	chr3.429	0	+
chr3	97542988	97545164	chr3.430	0	-
chr3	97725210	97727194	chr3.433	0	+
chr3	97770720	97771100	chr3.436	0	+
chr3	97966963	97975156	chr3.437	0	+
chr3	100272021	100276098	chr3.444	0	-
chr3	100366399	100371111	chr3.445	0	-
chr3	101656592	101664386	chr3.448	0	-
chr3	102805710	102812210	chr3.464	0	+
chr3	102868174	102876383	chr3.467	0	+
chr3	103544442	103547893	chr3.470	0	-
chr3	103604707	103606595	chr3.472	0	-
chr3	104258126	104261707	chr3.475	0	-
chr3	104793764	104807542	chr3.486	0	-
chr3	105770253	105773093	chr3.495	0	+
chr3	107909761	107912054	chr3.508	0	-
chr3	107998709	108002124	chr3.510	0	-
chr3	108160142	108164310	chr3.513	0	+
chr3	108359530	108361770	chr3.516	0	-
chr3	108700444	108706859	chr3.517	0	-
chr3	22109339	22115120	chr3.52	0	+
chr3	108763237	108773914	chr3.524	0	+
chr3	110049224	110052782	chr3.531	0	-
chr3	115631630	115638295	chr3.539	0	+
chr3	115642413	115649584	chr3.541	0	-
chr3	115730642	115731179	chr3.543	0	+
chr3	119421936	119423250	chr3.552	0	-
chr3	124101054	124104336	chr3.558	0	-
chr3	26881934	26892999	chr3.57	0	+
chr3	127239770	127239894	chr3.572	0	-
chr3	129527878	129528110	chr3.575	0	-
chr3	130926053	130927102	chr3.579	0	+
chr3	130991151	130993893	chr3.580	0	-
chr3	135549891	135553831	chr3.598	0	+
chr3	137289392	137291234	chr3.599	0	+
chr3	9281020	9288334	chr3.6	0	+
chr3	137571481	137580345	chr3.603	0	+
chr3	137819958	137822755	chr3.609	0	+
chr3	28693773	28697062	chr3.61	0	+
chr3	138122040	138123218	chr3.610	0	-
chr3	138218740	138230562	chr3.614	0	+
chr3	138565413	138567363	chr3.621	0	+
chr3	140871656	140873519	chr3.622	0	-
chr3	144087330	144097107	chr3.625	0	-
chr3	144350230	144354409	chr3.628	0	-
chr3	146101867	146106014	chr3.632	0	+
chr3	148477437	148480151	chr3.639	0	-
chr3	151841779	151848033	chr3.643	0	-
chr3	152121590	152125428	chr3.647	0	+
chr3	152448470	152453017	chr3.651	0	+
chr3	154239823	154242888	chr3.653	0	-
chr3	154747990	154749475	chr3.654	0	-
chr3	157673450	157674989	chr3.656	0	-
chr3	30515718	30519147	chr3.71	0	+
chr3	30664339	30665984	chr3.77	0	+
chr3	30717979	30729063	chr3.78	0	+
chr3	30795721	30796485	chr3.84	0	+
chr3	30798413	30806280	chr3.85	0	-
chr3	32232196	32240431	chr3.95	0	-
chr4	42952893	42955638	chr4.105	0	+
chr4	43013379	43015859	chr4.106	0	-
chr4	43385995	43387128	chr4.114	0	+
chr4	43460410	43463128	chr4.115	0	+
chr4	43579821	43579852	chr4.117	0	-
chr4	43703209	43707375	chr4.122	0	+
chr4	44140027	44142485	chr4.124	0	-
chr4	45004023	45006217	chr4.130	0	-
chr4	45387143	45393235	chr4.139	0	+
chr4	45408997	45412133	chr4.140	0	-
chr4	46127724	46129649	chr4.143	0	-
chr4	46516310	46519765	chr4.151	0	-
chr4	46549016	46551837	chr4.155	0	-
chr4	47423628	47427773	chr4.156	0	+
chr4	48206532	48207491	chr4.158	0	-
chr4	48442594	48444749	chr4.161	0	+
chr4	49525685	49527020	chr4.164	0	-
chr4	10825184	10826516	chr4.17	0	+
chr4	49668841	49678097	chr4.171	0	+
chr4	49691671	49694045	chr4.174	0	-
chr4	53714015	53719274	chr4.176	0	+
chr4	53774290	53778611	chr4.180	0	+
chr4	53872944	53874314	chr4.182	0	+
chr4	55402840	55404242	chr4.187	0	+
chr4	56759967	56764517	chr4.188	0	-
chr4	56819038	56822477	chr4.191	0	+
chr4	56880004	56892606	chr4.195	0	-
chr4	59233251	59234688	chr4.199	0	+
chr4	4689916	4694857	chr4.2	0	-
chr4	10914905	10917756	chr4.20	0	-
chr4	59485441	59489657	chr4.200	0	-
chr4	59781766	59785258	chr4.201	0	-
chr4	59911883	59917352	chr4.203	0	+
chr4	62049847	62051959	chr4.211	0	+
chr4	62084651	62087760	chr4.212	0	+
chr4	62183929	62185004	chr4.216	0	-
chr4	65276321	65279967	chr4.226	0	+
chr4	70089947	70093843	chr4.231	0	-
chr4	73360536	73363600	chr4.233	0	-
chr4	74050885	74050955	chr4.235	0	+
chr4	82444821	82452174	chr4.238	0	-
chr4	11097099	11101136	chr4.24	0	+
chr4	82866920	82873058	chr4.241	0	-
chr4	88364361	88365616	chr4.254	0	-
chr4	94609161	94613677	chr4.265	0	-
chr4	95689018	95692001	chr4.269	0	+
chr4	99432562	99434237	chr4.276	0	-
chr4	101136612	101139354	chr4.279	0	+
chr4	101330582	101332931	chr4.281	0	+
chr4	102835327	102838197	chr4.286	0	+
chr4	102843290	102846214	chr4.288	0	-
chr4	106727901	106728641	chr4.292	0	-
chr4	106806777	106812238	chr4.294	0	-
chr4	6143555	6148725	chr4.3	0	+
chr4	106873123	106873526	chr4.302	0	+
chr4	107086677	107088916	chr4.310	0	+
chr4	107348917	107349589	chr4.311	0	-
chr4	107569565	107571812	chr4.314	0	+
chr4	107900710	107908611	chr4.323	0	-
chr4	108306200	108309453	chr4.328	0	+
chr4	109123622	109126865	chr4.333	0	-
chr4	109333473	109333873	chr4.334	0	-
chr4	111500977	111504033	chr4.348	0	+
chr4	114714540	114717273	chr4.350	0	+
chr4	115447799	115449878	chr4.353	0	+
chr4	115483866	115486811	chr4.354	0	+
chr4	115669376	115670961	chr4.357	0	-
chr4	115739583	115739760	chr4.359	0	-
chr4	115769255	115769773	chr4.362	0	-
chr4	115804283	115809837	chr4.363	0	-
chr4	115831858	115832431	chr4.365	0	+
chr4	115972485	115976969	chr4.370	0	+
chr4	116224178	116225616	chr4.371	0	-
chr4	116273911	116274320	chr4.376	0	-
chr4	116309127	116309234	chr4.384	0	-
chr4	116373015	116376033	chr4.390	0	-
chr4	117559934	117562178	chr4.392	0	-
chr4	118104700	118105138	chr4.397	0	+
chr4	118876852	118878005	chr4.403	0	-
chr4	118890822	118898966	chr4.405	0	-
chr4	118995072	118996571	chr4.407	0	-
chr4	120201846	120202618	chr4.414	0	+
chr4	122536418	122537396	chr4.426	0	-
chr4	122868375	122871424	chr4.429	0	+
chr4	15210486	15211810	chr4.43	0	+
chr4	123588352	123592522	chr4.453	0	+
chr4	123613005	123614683	chr4.455	0	+
chr4	124521677	124528002	chr4.460	0	+
chr4	124531817	124532194	chr4.463	0	+
chr4	124619881	124621864	chr4.464	0	+
chr4	124732760	124733724	chr4.466	0	-
chr4	124750152	124752025	chr4.468	0	+
chr4	124786897	124789866	chr4.471	0	+
chr4	125775445	125778075	chr4.474	0	+
chr4	125952496	125952978	chr4.478	0	+
chr4	126010021	126022702	chr4.479	0	-
chr4	21802082	21802259	chr4.48	0	+
chr4	126112545	126116760	chr4.484	0	-
chr4	126151775	126170482	chr4.487	0	-
chr4	126530605	126531268	chr4.498	0	+
chr4	126538197	126541307	chr4.499	0	-
chr4	126806261	126806708	chr4.503	0	+
chr4	128244749	128262757	chr4.507	0	-
chr4	128895807	128897287	chr4.526	0	+
chr4	128986093	128987338	chr4.527	0	-
chr4	26251970	26254621	chr4.53	0	-
chr4	129024146	129027462	chr4.530	0	+
chr4	129031186	129031406	chr4.531	0	-
chr4	129284879	129285574	chr4.536	0	+
chr4	129291501	129293686	chr4.537	0	-
chr4	129302666	129305952	chr4.538	0	-
chr4	129317884	129325076	chr4.540	0	-
chr4	130066819	130067226	chr4.546	0	+
chr4	131737725	131742855	chr4.550	0	-
chr4	131856394	131858157	chr4.554	0	-
chr4	131911899	131914158	chr4.557	0	-
chr4	32861267	32865747	chr4.56	0	+
chr4	132014831	132015482	chr4.560	0	-
chr4	132280678	132283786	chr4.563	0	-
chr4	132455317	132457143	chr4.567	0	-
chr4	132622141	132632304	chr4.570	0	+
chr4	132751762	132755621	chr4.574	0	+
chr4	133147302	133148739	chr4.585	0	+
chr4	133525124	133526860	chr4.603	0	-
chr4	133981464	133983291	chr4.614	0	+
chr4	134081502	134082349	chr4.615	0	-
chr4	33105768	33110052	chr4.62	0	+
chr4	134968271	134972351	chr4.629	0	-
chr4	135426909	135427904	chr4.637	0	-
chr4	135473628	135476834	chr4.638	0	+
chr4	135559512	135561557	chr4.640	0	-
chr4	135847181	135849571	chr4.641	0	+
chr4	136101292	136106447	chr4.642	0	+
chr4	137869330	137869858	chr4.651	0	-
chr4	138274467	138276412	chr4.655	0	-
chr4	138447021	138451641	chr4.660	0	-
chr4	138931533	138934568	chr4.661	0	+
chr4	140277151	140278319	chr4.670	0	+
chr4	140668955	140671488	chr4.675	0	-
chr4	140756540	140760519	chr4.676	0	+
chr4	141231955	141241338	chr4.688	0	-
chr4	141316398	141319446	chr4.693	0	-
chr4	142988761	142991132	chr4.713	0	+
chr4	147196635	147199358	chr4.718	0	-
chr4	34713618	34716097	chr4.72	0	-
chr4	147376305	147380905	chr4.725	0	-
chr4	147449192	147454541	chr4.729	0	-
chr4	147519494	147519712	chr4.732	0	+
chr4	147931084	147931488	chr4.734	0	+
chr4	147987358	147991624	chr4.735	0	-
chr4	148493397	148494492	chr4.737	0	+
chr4	148550453	148554843	chr4.741	0	-
chr4	148608905	148610510	chr4.743	0	-
chr4	148702618	148703813	chr4.744	0	-
chr4	40206684	40207192	chr4.75	0	-
chr4	148870220	148877367	chr4.759	0	+
chr4	149517363	149517841	chr4.764	0	+
chr4	150421423	150423156	chr4.777	0	-
chr4	40626305	40633533	chr4.78	0	-
chr4	151149963	151165750	chr4.782	0	-
chr4	151389808	151391655	chr4.789	0	+
chr4	151677361	151680833	chr4.795	0	+
chr4	153335723	153335957	chr4.802	0	+
chr4	153338726	153339494	chr4.803	0	-
chr4	154794503	154796843	chr4.809	0	+
chr4	154963569	154965065	chr4.815	0	+
chr4	154992855	154998977	chr4.819	0	+
chr4	41138136	41138958	chr4.82	0	+
chr4	155182752	155182935	chr4.828	0	+
chr4	41238426	41239966	chr4.83	0	-
chr4	155499627	155501397	chr4.835	0	+
chr4	41427597	41431321	chr4.92	0	+
chr5	3520810	3530535	chr5.1	0	+
chr5	30593519	30598908	chr5.112	0	+
chr5	30960449	30962019	chr5.117	0	+
chr5	31167549	31168634	chr5.118	0	+
chr5	31208964	31208994	chr5.125	0	-
chr5	31254742	31258029	chr5.127	0	-
chr5	31443194	31444084	chr5.128	0	-
chr5	31924808	31924903	chr5.138	0	+
chr5	3690842	3692768	chr5.14	0	-
chr5	32793412	32795193	chr5.142	0	+
chr5	33133440	33136198	chr5.146	0	-
chr5	4804180	4806600	chr5.15	0	-
chr5	5505273	5507571	chr5.16	0	-
chr5	33715187	33715899	chr5.163	0	+
chr5	33757827	33760190	chr5.164	0	+
chr5	33757827	33768310	chr5.166	0	+
chr5	33995998	33997040	chr5.171	0	-
chr5	34078385	34079597	chr5.172	0	+
chr5	34214106	34219898	chr5.174	0	+
chr5	34516614	34519481	chr5.177	0	-
chr5	34694041	34695867	chr5.182	0	+
chr5	35097846	35101551	chr5.184	0	+
chr5	8072764	8078321	chr5.19	0	-
chr5	35893090	35900287	chr5.198	0	-
chr5	35954802	35974448	chr5.202	0	+
chr5	36816527	36818611	chr5.212	0	-
chr5	36829104	36831710	chr5.213	0	+
chr5	36833556	36835671	chr5.214	0	-
chr5	36943276	36945250	chr5.218	0	-
chr5	37138165	37139222	chr5.219	0	-
chr5	37186223	37187175	chr5.220	0	-
chr5	38589526	38591904	chr5.225	0	-
chr5	38625349	38625458	chr5.236	0	+
chr5	38660297	38660744	chr5.238	0	+
chr5	39059855	39062352	chr5.243	0	-
chr5	42016233	42017013	chr5.246	0	-
chr5	43677205	43680613	chr5.251	0	+
chr5	9118570	9118677	chr5.26	0	+
chr5	46121651	46124721	chr5.260	0	-
chr5	53032190	53035045	chr5.265	0	-
chr5	64741159	64743185	chr5.278	0	+
chr5	65840311	65841620	chr5.285	0	-
chr5	65986341	65993264	chr5.289	0	+
chr5	66217886	66233715	chr5.292	0	+
chr5	67677474	67680438	chr5.298	0	+
chr5	67782213	67789251	chr5.300	0	-
chr5	68002855	68004947	chr5.303	0	+
chr5	71834108	71834208	chr5.305	0	-
chr5	72545268	72551017	chr5.307	0	-
chr5	72688462	72689819	chr5.312	0	+
chr5	73367280	73368397	chr5.317	0	+
chr5	74394996	74398060	chr5.323	0	-
chr5	75396598	75402594	chr5.326	0	-
chr5	76637622	76638195	chr5.330	0	+
chr5	76639317	76645663	chr5.331	0	-
chr5	77299759	77302140	chr5.334	0	+
chr5	77634168	77634433	chr5.339	0	-
chr5	77712016	77715131	chr5.341	0	+
chr5	88985045	88985077	chr5.347	0	+
chr5	89085892	89089453	chr5.352	0	-
chr5	89185471	89190940	chr5.353	0	+
chr5	90657184	90658201	chr5.357	0	-
chr5	92423978	92425887	chr5.362	0	+
chr5	92435230	92437150	chr5.363	0	-
chr5	92480837	92483826	chr5.370	0	-
chr5	96693916	96694408	chr5.383	0	+
chr5	97517146	97521072	chr5.385	0	+
chr5	97522711	97524958	chr5.387	0	-
chr5	97808173	97813860	chr5.390	0	-
chr5	100871277	100873104	chr5.396	0	-
chr5	101082969	101084268	chr5.398	0	-
chr5	101235034	101235071	chr5.401	0	-
chr5	102261148	102265202	chr5.404	0	-
chr5	107045898	107047273	chr5.431	0	-
chr5	107412353	107413645	chr5.437	0	+
chr5	107938380	107938411	chr5.441	0	+
chr5	108535963	108545979	chr5.447	0	+
chr5	108550714	108553223	chr5.451	0	-
chr5	108707724	108708670	chr5.453	0	+
chr5	109135335	109138637	chr5.456	0	+
chr5	110652073	110654931	chr5.460	0	+
chr5	110683637	110685587	chr5.462	0	+
chr5	111093431	111094811	chr5.468	0	-
chr5	113340309	113343849	chr5.481	0	-
chr5	113513569	113519570	chr5.482	0	-
chr5	20392448	20392758	chr5.49	0	+
chr5	114813608	114815597	chr5.502	0	-
chr5	115171121	115172246	chr5.509	0	+
chr5	115256265	115272470	chr5.520	0	-
chr5	115547184	115548753	chr5.528	0	+
chr5	115572651	115575425	chr5.529	0	-
chr5	115591159	115597937	chr5.532	0	-
chr5	115782792	115783250	chr5.545	0	+
chr5	115795750	115795879	chr5.546	0	-
chr5	116573269	116575994	chr5.549	0	-
chr5	118641462	118643555	chr5.557	0	-
chr5	118711180	118715987	chr5.559	0	+
chr5	120933403	120935688	chr5.568	0	-
chr5	121580958	121584133	chr5.575	0	-
chr5	121890060	121892242	chr5.579	0	+
chr5	122264959	122267641	chr5.586	0	-
chr5	122690717	122691715	chr5.590	0	-
chr5	122770979	122774154	chr5.593	0	+
chr5	122832309	122832524	chr5.596	0	+
chr5	122903677	122907170	chr5.597	0	-
chr5	3637101	3641398	chr5.6	0	-
chr5	123318253	123318785	chr5.601	0	+
chr5	123903519	123908681	chr5.609	0	+
chr5	123961172	123962540	chr5.611	0	-
chr5	124377318	124378191	chr5.620	0	+
chr5	124418149	124418822	chr5.621	0	+
chr5	124818822	124824511	chr5.624	0	-
chr5	124940842	124943088	chr5.628	0	+
chr5	23345504	23345633	chr5.63	0	-
chr5	125046023	125046797	chr5.631	0	+
chr5	125314678	125315906	chr5.636	0	-
chr5	23466228	23470617	chr5.64	0	-
chr5	125366909	125371413	chr5.640	0	+
chr5	125935264	125940984	chr5.643	0	+
chr5	126268412	126272591	chr5.647	0	+
chr5	128069561	128076978	chr5.650	0	-
[truncated: 710 more rows]
