# Supplementary material for: piRNA-like small RNAs mark extended 3’UTRs present in germ and somatic cells
Source: BMC Genomics. 2015 Jun 16;16(1):462. doi: 10.1186/s12864-015-1662-6 (PMC4469462; doi:10.1186/s12864-015-1662-6)
Supplement: Additional file 3: Table S7. — List of PCR primers. [file 12864_2015_1662_MOESM3_ESM.xls]

## Sheet: Sheet1
Name	F primer (5' → 3')	R primer (5' → 3')	Experiment
NblotEx	CTTCCAGGTGGTGATGCTTT	AAACCCCAAGGCAAGTCAAT	Northern blot exon-specific probe
NblotUTR	CCTAGAAGTGAGGGGGTTCC	CTCAGCCACAGCCGAACT	Northern blot 3' UTR-specific probe
10.125exex	GGTCGTGTCAGGAATCCGCCT	CTCGTGCCCTTGGCGCATGT	RT-PCR (exon to exon)
10.125exU	GGGGAGGCACTGCTGGAGGA	TGCCTCGAGGGCTTCCCTACA	RT-PCR (exon to unannotated 3' UTR)
10.125UU	AGGCTGGTTTTTGGTCACTGTTTTT	TGCCTCGAGGGCTTCCCTACA	RT-PCR (within unannotated 3' UTR)
11.553exex	TGCGCGAAGTGTTCGAGGTGT	CCGCTCGCAGTCCAGCTTGT	RT-PCR (exon to exon)
11.553exU	GCGACACCGTGAGGTCTACTGC	TCCTTTCTGTTCGCTAGCCTCCCC	RT-PCR (exon to unannotated 3' UTR)
11.553UU	TCCCAGTGCCACACCACCCA	CCAGGCACGCCACTCCTGTG	RT-PCR (within unannotated 3' UTR)
12.392exex	ACAACACAGAACCGGCTCGC	AGGCCAGGATGAGGTCCGCC	RT-PCR (exon to exon)
12.392exU	CAGCCGCTGAACCTGGACCGA	TGAGGCTACCGTGTTCGGGG	RT-PCR (exon to unannotated 3' UTR)
12.392UU	AAGGGCGGGAGACAGCGAGT	TGCTGCACCGGACCAAAGCC	RT-PCR (within unannotated 3' UTR)
15.617exex	TGCACCAGCTGCCTACAGACC	TACTTCCCCGAACCGGCCCT	RT-PCR (exon to exon)
15.617exU	GGCAGAGTTATGAGGCCTTGCGA	GGAGCAGAGCAGCGCCCAAG	RT-PCR (exon to unannotated 3' UTR)
15.617UU	AGCTCAGCTCAGCCGCCTCT	CCAGAACGCAGAGGTGCGGG	RT-PCR (within unannotated 3' UTR)
5.303exex	GGCATCACCGCGCAACCTGT	ACCTGGCTGGCTGCCGTTTC	RT-PCR (exon to exon)
5.303exU	TCCTGGCATCACCGCGCAAC	GCGACTGGAAGTTGGCACCAC	RT-PCR (exon to unannotated 3' UTR)
5.303UU	ACCCACACAACGGGATCACCA	TGCTTAGCATGGGAGGGGGCA	RT-PCR (within unannotated 3' UTR)
6.292exex	TTCCGCATTTTGGCTCGCGG	ACCTGCCGACATGACTGGGC	RT-PCR (exon to exon)
6.292exU	GTACCAAACCCGGGCCGTGAA	GCACCGTCAGAAGCCATGCACT	RT-PCR (exon to unannotated 3' UTR)
6.292UU	TGCATCACCCCTCAGCCCCA	TGGCACTGTCCAGGGCTCCA	RT-PCR (within unannotated 3' UTR)
7.129exex	AGCGACCTGGCGGATGCTG	CCACCGAGGACCACGCTATGG	RT-PCR (exon to exon)
7.129exU	AAGCGCAGTAGGCACCAGGC	ACCACAACACACCCACCAGTCA	RT-PCR (exon to unannotated 3' UTR)
7.129UU	TGGTGGGTGTGTTGTGGTGACT	TCAACTGGTCGTTTGCCTTAGTTGT	RT-PCR (within unannotated 3' UTR)
7.664exex	GCCCCGCGCCGAGATCTATT	GCGTGAAGCACATCCGCAGC	RT-PCR (exon to exon)
7.664exU	GAAGGAGTTAGCACAAGTGCCCAT	GCTGCTCTGCAGGCACATGGT	RT-PCR (exon to unannotated 3' UTR)
7.664UU	AGCCCATGGGATGCCCACCT	CAGCTGCTCAGAGCTTGTCTGC	RT-PCR (within unannotated 3' UTR)
8.343exex	AGCCCGCAGGACAGGTGTGTA	GGACAGCGGCTATTGCGTGGT	RT-PCR (exon to exon)
8.343exU	GGAAAACCAGGTGCCTGGCGA	GCAGATGAGAGCCCAGTAGCAGGT	RT-PCR (exon to unannotated 3' UTR)
8.343UU	AGGTGCTGTGTTGGCAGGCG	GGGCAAGCACTCCCTCCCCT	RT-PCR (within unannotated 3' UTR)
8.48exex	GCGAGCGGAGTTCGCAGGAG	CCCCTGGATGTCATCAGCATCGTA	RT-PCR (exon to exon)
8.48exU	GATCGACTAGCCAGTGGAGCTCAG	GCAAAGCCATGCGCCTTCTCTCTC	RT-PCR (exon to unannotated 3' UTR)
8.48UU	TGCTCTGTCTGCGTCTCTTCCCT	CCACACAGTCACCAGTGACCCCT	RT-PCR (within unannotated 3' UTR)
CYB5	GCCCGGTAGACTCACTGTTC	CCACCAGGATGCTCTTCGAG	exonic qRT-PCR
AHSG	TTGGCCGTGGACTACCTCAA	CGTCTTGTTTCAGGATGTGGAAG	exonic qRT-PCR
CFI	TCTTGGCTCTCCACTTGAGTT	GGAGCGATGCGTGTATTTCTG	exonic qRT-PCR
PON1	GCTGAAGACTTAGAGATTCTGCC	GTTTACCACCAGTAGGTACACAG	exonic qRT-PCR
TRIM25	ATGGCTCAGGTAACAAGGGAG	GGGAGCAACAGGGGTTTTCTT	exonic qRT-PCR
ETNK1	CTGTTCACAGATGGGATCACAA	CGCGGAAACTTTTCACTTCCTC	exonic qRT-PCR
ELK4	TAAGCCCATCTCTCCCGACA	AGAGGGAAACTGGAAAAGCGT	exonic qRT-PCR
MLEC	GCACGGCCCATGATGAAATC	TGCAGCTTTGGTACATCGTCT	exonic qRT-PCR
NUDT7	CAGGCCCAACCTAATGCTGAT	GGGTCTTTGTACTCGAAGCAATG	exonic qRT-PCR
PGRMC1	GGCAAGGTGTTCGACGTGA	GTCCAGGCAAAATGTGGCAA	exonic qRT-PCR
TCF4	CGAAAAGTTCCTCCGGGTTTG	CGTAGCCGGGCTGATTCAT	exonic qRT-PCR
PPP2CA	ATGGACGAGAAGTTGTTCACC	CAGTGACTGGACATCGAACCT	exonic qRT-PCR
CYB5_3UTR	TCTCTCCGAAGCCGAAGAACT	ACGTTCTCAGGGGGAGGTTT	3' UTR qRT-PCR
AHSG_3UTR	AGTGCCCACACGAGCTTTCT	TCCGCTTGTTGAACTGACCAC	3' UTR qRT-PCR
CFI_3UTR	GCTATGACCTCCTTCTTTCTACA	TTGCTTCTTGCCAGCTCTGA	3' UTR qRT-PCR
PON1_3UTR	GAGATCACTGTGGTAGGCACC	ACGCACGTCATCGAAAGTGA	3' UTR qRT-PCR
TRIM25_3UTR	CGAGGTACCCACCCCCTAAG	AGCTTGCCGGTTACTCAAGC	3' UTR qRT-PCR
ETNK1_3UTR	ATGAGGGCTGGAGATCCTTCT	GGAGCCAGCAAGCCTCAATG	3' UTR qRT-PCR
ELK4_3UTR	GAGGCCTTGTGGGGTTGGATA	CCTCACACACACAGCAAGGTT	3' UTR qRT-PCR
MLEC_3UTR	CTATGGCTTCGCTTGCAGGT	GACCACTTCAGCCAGCACTC	3' UTR qRT-PCR
NUDT7_3UTR	GTGGCTGTGAGATCCTTGCC	CTCCCCTGCCAGTGCATTTT	3' UTR qRT-PCR
PGRMC1_3UTR	GGGCAGGAACAGGTATGTGC	ACTCACCCAGCTAGTGCCAT	3' UTR qRT-PCR
TCF4_3UTR	CTCTGAATGTGCGAAGCGGT	CACAGTGTGGGAGGATTGCC	3' UTR qRT-PCR
PPP2CA_3UTR	TACTGCACAAGTCACCGCAG	ACCAGTCGTGCCCACTGATA	3' UTR qRT-PCR
PIWIL4	TGGAGATCCCATTGAAGTCC	CGACCACCACATTCTTGTTG	Somatic Miwi2 qPCR
GAPDH	AAATGGTGAAGGTCGGTGTG	AATCTCCACTTTGCCACTGC	Somatic Miwi2 qPCR
